# Supplementary material for: Bis[μ-1,2-diphenyl-N,N′-bis­(di-2-pyridyl­methyl­eneamino)ethane-1,2-diimine]disilver(I) bis­(hexa­fluorido­phosphate) acetonitrile disolvate
Source: Acta Crystallogr Sect E Struct Rep Online. 2009 Nov 21;65(Pt 12):m1637–8. doi: 10.1107/S160053680904882X (PMC2971906; doi:10.1107/S160053680904882X)
Supplement: Supplementary file 1 [file e-65-m1637-sup1.cif]

##############################################################################
###                                                                        ###
###        Electronic paper (Acta Crystallographica Section E)             ###
###                                                                        ###
##############################################################################
#                                                                            #
# This CIF contains the data in a paper accepted for publication in Acta     #
# Crystallographica Section E. It conforms to the requirements of Notes      #
# for Authors for Section E, and has been peer reviewed under the auspices   #
# of the IUCr Commission on Journals.                                        #
#                                                                            #
# Full details of the Crystallographic Information File format               #
# are given in the paper "The Crystallographic Information File (CIF):       #
# a New Standard Archive File for Crystallography" by S. R. Hall, F. H.      #
# Allen and I. D. Brown [Acta Cryst. (1991), A47, 655-685].                  #
#                                                                            #
# The current version of the core CIF dictionary is obtainable from          #
# ftp://ftp.iucr.org/pub/cif_core.dic. The current version number is 2.4.    #
#                                                                            #
# Software is freely available for graphical display of the structure(s) in  #
# this CIF.  For information consult the CIF home page http://www.iucr.org/  #
# cif/home.html                                                              #
#                                                                            #
# This file may be used for bona fide research purposes within the           #
# scientific community so long as proper attribution is given to the journal # 
# article from which it was obtained.                                        #
#                                                                            #
##############################################################################
                                             
data_global
_audit_creation_method     'from SHELXL97 CIF and IUCr SHELXL97-template'
_journal_date_recd_electronic     2009-09-07
_journal_date_accepted     2009-11-16
_journal_name_full     'Acta Crystallographica, Section E'
_journal_year     2009
_journal_volume     65
_journal_issue     12
_journal_page_first     m1637
_journal_page_last     m1638
_journal_paper_category     QM
_journal_coeditor_code     CS2124
_publ_contact_author_name     'Qiaozhen Sun'
_publ_contact_author_address
;
  Department of Materials Chemistry
  School of Materials Science and Engineering
  Key Laboratory of Nonferrous Metal of
  Ministry of Education
  Central South University, Changsha 410083
  People's Republic of China
;
_publ_contact_author_email     'rosesunqz@yahoo.com.cn'
_publ_contact_author_fax     '+86-731-8876692'
_publ_contact_author_phone     '+86-731-8877813'
_publ_section_title
;\
Bis[\m-1,2-diphenyl-<i>N</i>,<i>N</i>'-bis(di-2-pyridylmethyleneamino)ethane-1,\
2-diimine]disilver(I) bis(hexafluoridophosphate) acetonitrile disolvate
;
loop_
    _publ_author_name
    _publ_author_footnote
    _publ_author_address
    'Qiaozhen Sun'
; ?
;
;
  Department of Materials Chemistry
  School of Materials Science and Engineering
  Key Laboratory of Nonferrous Metals
  Ministry of Education
  Central South University, Changsha 410083
  People's Republic of China
;
    'Tao Xiao'
; ?
;
;
  Department of Materials Chemistry
  School of Materials Science and Engineering
  Key Laboratory of Nonferrous Metals
  Ministry of Education
  Central South University, Changsha 410083
  People's Republic of China
;
    'Ping Chen'
; ?
;
;
  Department of Materials Chemistry
  School of Materials Science and Engineering
  Key Laboratory of Nonferrous Metals
  Ministry of Education
  Central South University, Changsha 410083
  People's Republic of China
;
    'Xiaoqiang Gan'
; ?
;
;
  Department of Materials Chemistry
  School of Materials Science and Engineering
  Key Laboratory of Nonferrous Metals
  Ministry of Education
  Central South University, Changsha 410083
  People's Republic of China
;
    'Lin Bao'
; ?
;
;
  School of Chemistry and Chemical Engineering
  Central South University, Changsha 410083
  People's Republic of China
;
data_I
_chemical_name_systematic
;
Bis[\m-1,2-diphenyl-<i>N</i>,<i>N</i>'-bis(di-2-
pyridylmethyleneamino)ethane-1,2-diimine]disilver(I)
bis(hexafluoridophosphate) acetonitrile disolvate
;
_chemical_name_common     ?
_chemical_formula_moiety     'C72 H52 Ag2 N16 2+, 2(F6 P -), 2(C2 H3 N)'
_chemical_formula_sum     'C76 H58 Ag2 F12 N18 P2'
_chemical_formula_iupac     '[Ag2 (C36 H26 N8)2] (P F6)2, 2C2 H3 N'
_chemical_formula_weight     1729.08
_chemical_melting_point     ?
_symmetry_cell_setting     triclinic
_symmetry_space_group_name_H-M     'P -1'
_symmetry_space_group_name_Hall     '-P 1'
loop_
    _symmetry_equiv_pos_as_xyz
    'x, y, z'
    '-x, -y, -z'
_cell_length_a     11.595(2)
_cell_length_b     12.544(3)
_cell_length_c     13.893(3)
_cell_angle_alpha     110.037(4)
_cell_angle_beta     90.798(4)
_cell_angle_gamma     101.192(4)
_cell_volume     1855.1(7)
_cell_formula_units_Z     1
_cell_measurement_reflns_used     1917
_cell_measurement_theta_min     2.28
_cell_measurement_theta_max     19.78
_cell_measurement_temperature     293(2)
_exptl_crystal_description     block
_exptl_crystal_colour     yellow
_exptl_crystal_size_max     0.36
_exptl_crystal_size_mid     0.30
_exptl_crystal_size_min     0.30
_exptl_crystal_density_diffrn     1.548
_exptl_crystal_density_meas     ?
_exptl_crystal_density_method     'not measured'
_exptl_crystal_F_000     872
_exptl_absorpt_coefficient_mu     0.659
_exptl_absorpt_correction_type     'multi-scan'
_exptl_absorpt_process_details     '(SADABS; Bruker, 2000)'
_exptl_absorpt_correction_T_min     0.7664
_exptl_absorpt_correction_T_max     0.8130
_exptl_special_details
;
;
_diffrn_ambient_temperature     293(2)
_diffrn_radiation_type     MoK\a
_diffrn_radiation_wavelength     0.71073
_diffrn_radiation_source     'fine-focus sealed tube'
_diffrn_radiation_monochromator     graphite
_diffrn_measurement_device_type     'Bruker SMART CCD'
_diffrn_measurement_method     '\f and \w scans'
_diffrn_reflns_number     9153
_diffrn_reflns_av_R_equivalents     0.0584
_diffrn_reflns_av_sigmaI/netI     0.1017
_diffrn_reflns_theta_min     1.80
_diffrn_reflns_theta_max     25.00
_diffrn_reflns_theta_full     25.00
_diffrn_measured_fraction_theta_max     0.998
_diffrn_measured_fraction_theta_full     0.998
_diffrn_reflns_limit_h_min     -13
_diffrn_reflns_limit_h_max     5
_diffrn_reflns_limit_k_min     -14
_diffrn_reflns_limit_k_max     14
_diffrn_reflns_limit_l_min     -16
_diffrn_reflns_limit_l_max     16
_refine_special_details
;
;
_reflns_number_total     6299
_reflns_number_gt     3860
_reflns_threshold_expression     I>2\s(I)
_refine_ls_structure_factor_coef     Fsqd
_refine_ls_matrix_type     full
_refine_ls_R_factor_all     0.1037
_refine_ls_R_factor_gt     0.0616
_refine_ls_wR_factor_gt     0.1207
_refine_ls_wR_factor_ref     0.1320
_refine_ls_goodness_of_fit_ref     0.999
_refine_ls_restrained_S_all     1.069
_refine_ls_number_reflns     6299
_refine_ls_number_parameters     496
_refine_ls_number_restraints     12
_refine_ls_hydrogen_treatment     constr
_refine_ls_weighting_scheme     calc
_refine_ls_weighting_details
                 'calc w=1/[\s^2^(Fo^2^)+(0.0420P)^2^] where P=(Fo^2^+2Fc^2^)/3'
_atom_sites_solution_hydrogens     geom
_atom_sites_solution_primary     direct
_atom_sites_solution_secondary     difmap
_refine_ls_shift/su_max     0.000
_refine_ls_shift/su_mean     0.000
_refine_diff_density_max     0.939
_refine_diff_density_min     -0.434
_refine_ls_extinction_method     none
_refine_ls_extinction_coef     ?
loop_
    _atom_type_symbol
    _atom_type_description
    _atom_type_scat_dispersion_real
    _atom_type_scat_dispersion_imag
    _atom_type_scat_source
    'C' 'C' 0.0033 0.0016
                         'International Tables Vol C Tables 4.2.6.8 and 6.1.1.4'
    'H' 'H' 0.0000 0.0000
                         'International Tables Vol C Tables 4.2.6.8 and 6.1.1.4'
    'N' 'N' 0.0061 0.0033
                         'International Tables Vol C Tables 4.2.6.8 and 6.1.1.4'
    'O' 'O' 0.0106 0.0060
                         'International Tables Vol C Tables 4.2.6.8 and 6.1.1.4'
    'F' 'F' 0.0171 0.0103
                         'International Tables Vol C Tables 4.2.6.8 and 6.1.1.4'
    'P' 'P' 0.1023 0.0942
                         'International Tables Vol C Tables 4.2.6.8 and 6.1.1.4'
    'Ag' 'Ag' -0.8971 1.1015
                         'International Tables Vol C Tables 4.2.6.8 and 6.1.1.4'
_computing_data_collection     'SMART (Bruker, 2000)'
_computing_cell_refinement     'SAINT (Bruker, 2000)'
_computing_data_reduction     'SAINT (Bruker, 2000)'
_computing_structure_solution     'SHELXTL (Sheldrick, 2008)'
_computing_structure_refinement     'SHELXTL (Sheldrick, 2008)'
_computing_molecular_graphics     'SHELXTL (Sheldrick, 2008)'
_computing_publication_material     'SHELXTL (Sheldrick, 2008)'
loop_
    _atom_site_type_symbol
    _atom_site_label
    _atom_site_fract_x
    _atom_site_fract_y
    _atom_site_fract_z
    _atom_site_U_iso_or_equiv
    _atom_site_adp_type
    _atom_site_calc_flag
    _atom_site_refinement_flags
    _atom_site_occupancy
    _atom_site_disorder_assembly
    _atom_site_disorder_group
    Ag Ag1 0.12500(5) 0.95781(4) 0.12566(4) 0.0597(2) Uani d . 1 . .
    N N1 0.0264(4) 0.6675(4) 0.0581(4) 0.0477(12) Uani d . 1 . .
    N N2 -0.0614(4) 0.7111(4) 0.1186(4) 0.0484(12) Uani d . 1 . .
    N N3 0.1775(5) 0.8631(4) 0.2274(4) 0.0518(13) Uani d . 1 . .
    N N4 -0.0751(5) 0.8984(5) 0.3691(4) 0.0589(14) Uani d . 1 . .
    N N6 0.2588(5) 1.0100(4) 0.0189(4) 0.0550(13) Uani d . 1 . .
    N N7 0.0420(4) 0.8746(4) -0.0466(3) 0.0439(12) Uani d . 1 . .
    N N8 -0.0692(4) 0.8050(4) -0.0812(3) 0.0481(12) Uani d . 1 . .
    N N9 0.1326(7) 0.5150(7) 0.4160(6) 0.103(2) Uani d . 1 . .
    C C1 0.2128(6) 0.6376(6) -0.0729(5) 0.0656(19) Uani d . 1 . .
    H H1B 0.2364 0.6752 -0.0032 0.079 Uiso calc R 1 . .
    C C2 0.2942(6) 0.6007(7) -0.1391(6) 0.089(2) Uani d . 1 . .
    H H2B 0.3725 0.6139 -0.1142 0.107 Uiso calc R 1 . .
    C C3 0.2617(7) 0.5442(6) -0.2420(7) 0.081(2) Uani d . 1 . .
    H H3A 0.3173 0.5194 -0.2874 0.098 Uiso calc R 1 . .
    C C4 0.1464(7) 0.5249(6) -0.2767(5) 0.070(2) Uani d . 1 . .
    H H4B 0.1228 0.4852 -0.3462 0.083 Uiso calc R 1 . .
    C C5 0.0646(6) 0.5635(5) -0.2103(5) 0.0576(17) Uani d . 1 . .
    H H5A -0.0135 0.5510 -0.2355 0.069 Uiso calc R 1 . .
    C C6 0.0966(5) 0.6205(5) -0.1069(4) 0.0449(15) Uani d . 1 . .
    C C7 0.0102(5) 0.6614(4) -0.0354(4) 0.0418(14) Uani d . 1 . .
    C C8 -0.0267(5) 0.7660(5) 0.2139(4) 0.0456(15) Uani d . 1 . .
    C C9 0.0976(5) 0.7900(5) 0.2574(4) 0.0449(14) Uani d . 1 . .
    C C10 0.1285(6) 0.7424(6) 0.3259(5) 0.0615(18) Uani d . 1 . .
    H H10A 0.0710 0.6931 0.3458 0.074 Uiso calc R 1 . .
    C C11 0.2428(7) 0.7662(6) 0.3658(5) 0.072(2) Uani d . 1 . .
    H H11A 0.2642 0.7314 0.4107 0.086 Uiso calc R 1 . .
    C C12 0.3251(6) 0.8425(6) 0.3385(5) 0.0665(19) Uani d . 1 . .
    H H12A 0.4030 0.8641 0.3665 0.080 Uiso calc R 1 . .
    C C13 0.2877(6) 0.8860(6) 0.2675(5) 0.0673(19) Uani d . 1 . .
    H H13A 0.3440 0.9350 0.2463 0.081 Uiso calc R 1 . .
    C C14 -0.1161(6) 0.8080(5) 0.2831(4) 0.0479(15) Uani d . 1 . .
    C C15 -0.2335(6) 0.7572(6) 0.2609(5) 0.074(2) Uani d . 1 . .
    H H15A -0.2594 0.6933 0.2012 0.089 Uiso calc R 1 . .
    C C16 -0.3131(7) 0.8019(7) 0.3282(6) 0.086(2) Uani d . 1 . .
    H H16A -0.3933 0.7685 0.3146 0.104 Uiso calc R 1 . .
    C C17 -0.2723(7) 0.8959(7) 0.4149(6) 0.077(2) Uani d . 1 . .
    H H17A -0.3236 0.9282 0.4617 0.092 Uiso calc R 1 . .
    C C18 -0.1534(7) 0.9410(6) 0.4309(5) 0.072(2) Uani d . 1 . .
    H H18A -0.1259 1.0062 0.4894 0.086 Uiso calc R 1 . .
    C C24 0.0996(5) 0.9089(5) -0.1129(4) 0.0431(14) Uani d . 1 . .
    C C25 0.2171(5) 0.9865(5) -0.0784(5) 0.0495(15) Uani d . 1 . .
    C C26 0.2823(6) 1.0298(6) -0.1438(5) 0.068(2) Uani d . 1 . .
    H H26A 0.2528 1.0123 -0.2113 0.082 Uiso calc R 1 . .
    C C27 0.3915(8) 1.0991(7) -0.1073(7) 0.094(3) Uani d . 1 . .
    H H27A 0.4360 1.1297 -0.1506 0.113 Uiso calc R 1 . .
    C C28 0.4358(7) 1.1240(7) -0.0110(7) 0.087(2) Uani d . 1 . .
    H H28A 0.5105 1.1705 0.0135 0.105 Uiso calc R 1 . .
    C C29 0.3656(6) 1.0772(6) 0.0511(6) 0.073(2) Uani d . 1 . .
    H H29A 0.3948 1.0939 0.1185 0.087 Uiso calc R 1 . .
    C C30 -0.0869(5) 0.7038(5) -0.0724(4) 0.0443(14) Uani d . 1 . .
    C C31 -0.2037(5) 0.6277(5) -0.1080(4) 0.0472(15) Uani d . 1 . .
    C C32 -0.2863(6) 0.6554(6) -0.1619(5) 0.0625(18) Uani d . 1 . .
    H H32A -0.2682 0.7240 -0.1757 0.075 Uiso calc R 1 . .
    C C33 -0.3952(6) 0.5833(8) -0.1957(6) 0.085(2) Uani d . 1 . .
    H H33A -0.4502 0.6031 -0.2322 0.102 Uiso calc R 1 . .
    C C34 -0.4231(7) 0.4823(7) -0.1759(6) 0.092(3) Uani d . 1 . .
    H H34A -0.4975 0.4342 -0.1971 0.110 Uiso calc R 1 . .
    C C35 -0.3411(8) 0.4533(7) -0.1249(7) 0.106(3) Uani d . 1 . .
    H H35A -0.3593 0.3840 -0.1124 0.127 Uiso calc R 1 . .
    C C36 -0.2317(6) 0.5243(6) -0.0915(6) 0.078(2) Uani d . 1 . .
    H H36A -0.1761 0.5022 -0.0575 0.094 Uiso calc R 1 . .
    C C37 0.3081(8) 0.4417(8) 0.4581(7) 0.117(3) Uani d . 1 . .
    H H37B 0.3621 0.4377 0.4058 0.140 Uiso calc R 1 . .
    H H37A 0.2809 0.3657 0.4612 0.140 Uiso calc R 1 . .
    H H37C 0.3474 0.4933 0.5234 0.140 Uiso calc R 1 . .
    C C38 0.2105(9) 0.4837(7) 0.4343(6) 0.083(3) Uani d . 1 . .
    P P1 0.47556(19) 0.79693(19) 0.62145(17) 0.0765(6) Uani d . 1 . .
    F F1 0.3401(4) 0.7611(5) 0.5937(3) 0.1205(17) Uani d . 1 . .
    F F2 0.6120(4) 0.8324(5) 0.6505(5) 0.150(2) Uani d . 1 . .
    F F3 0.4756(5) 0.6863(5) 0.6438(5) 0.171(3) Uani d . 1 . .
    F F4 0.4932(5) 0.7295(6) 0.5091(4) 0.169(2) Uani d . 1 . .
    F F5 0.4802(6) 0.9025(6) 0.5900(7) 0.205(3) Uani d U 1 . .
    F F6 0.4586(6) 0.8673(7) 0.7292(5) 0.199(3) Uani d U 1 . .
    N N5 -0.0396(5) 0.9091(4) -0.2430(3) 0.0515(13) Uani d . 1 . .
    C C19 -0.0838(6) 0.8697(5) -0.3419(5) 0.0620(18) Uani d . 1 . .
    H H19A -0.1478 0.8967 -0.3585 0.074 Uiso calc R 1 . .
    C C20 -0.0392(7) 0.7925(6) -0.4184(5) 0.069(2) Uani d . 1 . .
    H H20A -0.0736 0.7658 -0.4856 0.082 Uiso calc R 1 . .
    C C21 0.0560(7) 0.7547(6) -0.3959(5) 0.071(2) Uani d . 1 . .
    H H21A 0.0881 0.7024 -0.4477 0.085 Uiso calc R 1 . .
    C C22 0.1044(6) 0.7941(6) -0.2965(5) 0.0628(18) Uani d . 1 . .
    H H22A 0.1706 0.7702 -0.2797 0.075 Uiso calc R 1 . .
    C C23 0.0535(5) 0.8690(5) -0.2228(4) 0.0473(15) Uani d . 1 . .
loop_
    _atom_site_aniso_label
    _atom_site_aniso_U_11
    _atom_site_aniso_U_22
    _atom_site_aniso_U_33
    _atom_site_aniso_U_12
    _atom_site_aniso_U_13
    _atom_site_aniso_U_23
    Ag1 0.0740(4) 0.0575(3) 0.0531(3) 0.0185(3) 0.0034(3) 0.0240(2)
    N1 0.051(3) 0.047(3) 0.045(3) 0.014(3) 0.002(3) 0.013(2)
    N2 0.049(3) 0.056(3) 0.044(3) 0.015(3) 0.009(3) 0.021(3)
    N3 0.049(3) 0.055(3) 0.055(3) 0.014(3) -0.007(3) 0.021(3)
    N4 0.067(4) 0.067(4) 0.043(3) 0.021(3) 0.007(3) 0.015(3)
    N6 0.052(4) 0.046(3) 0.065(4) 0.007(3) 0.000(3) 0.019(3)
    N7 0.039(3) 0.040(3) 0.055(3) 0.010(2) 0.002(3) 0.019(2)
    N8 0.049(3) 0.051(3) 0.050(3) 0.016(3) 0.005(2) 0.023(3)
    N9 0.122(7) 0.080(5) 0.102(6) 0.028(5) 0.001(5) 0.021(4)
    C1 0.054(5) 0.075(5) 0.060(4) 0.014(4) 0.002(4) 0.013(4)
    C2 0.054(5) 0.114(7) 0.084(6) 0.017(5) 0.011(5) 0.016(5)
    C3 0.068(6) 0.080(5) 0.097(6) 0.028(5) 0.033(5) 0.024(5)
    C4 0.083(6) 0.072(5) 0.053(4) 0.026(4) 0.021(4) 0.016(4)
    C5 0.056(4) 0.063(4) 0.051(4) 0.016(3) 0.002(3) 0.013(3)
    C6 0.044(4) 0.039(3) 0.053(4) 0.011(3) 0.005(3) 0.016(3)
    C7 0.042(4) 0.034(3) 0.043(3) 0.000(3) -0.006(3) 0.010(3)
    C8 0.057(4) 0.044(3) 0.043(4) 0.013(3) 0.005(3) 0.023(3)
    C9 0.051(4) 0.047(4) 0.039(3) 0.018(3) 0.010(3) 0.015(3)
    C10 0.073(5) 0.066(4) 0.054(4) 0.014(4) -0.002(4) 0.032(4)
    C11 0.080(6) 0.084(5) 0.063(5) 0.029(5) -0.011(4) 0.034(4)
    C12 0.057(5) 0.071(5) 0.069(5) 0.015(4) -0.016(4) 0.021(4)
    C13 0.057(5) 0.068(5) 0.083(5) 0.010(4) 0.004(4) 0.035(4)
    C14 0.052(4) 0.054(4) 0.043(4) 0.012(3) 0.005(3) 0.023(3)
    C15 0.066(5) 0.064(5) 0.076(5) 0.006(4) 0.015(4) 0.007(4)
    C16 0.057(5) 0.088(6) 0.092(6) 0.008(4) 0.021(5) 0.008(5)
    C17 0.073(6) 0.084(6) 0.077(5) 0.028(5) 0.032(5) 0.025(5)
    C18 0.094(6) 0.068(5) 0.051(4) 0.024(5) 0.017(4) 0.014(4)
    C24 0.049(4) 0.039(3) 0.049(4) 0.017(3) 0.009(3) 0.021(3)
    C25 0.051(4) 0.046(4) 0.054(4) 0.015(3) 0.010(3) 0.019(3)
    C26 0.066(5) 0.067(5) 0.064(5) -0.003(4) 0.011(4) 0.025(4)
    C27 0.084(7) 0.091(6) 0.098(7) -0.010(5) 0.023(6) 0.036(5)
    C28 0.062(5) 0.072(5) 0.109(7) -0.010(4) -0.003(5) 0.021(5)
    C29 0.059(5) 0.062(5) 0.087(5) 0.003(4) -0.010(4) 0.019(4)
    C30 0.047(4) 0.053(4) 0.031(3) 0.015(3) 0.006(3) 0.012(3)
    C31 0.042(4) 0.052(4) 0.045(4) 0.010(3) 0.003(3) 0.015(3)
    C32 0.047(4) 0.068(4) 0.076(5) 0.006(4) -0.007(4) 0.034(4)
    C33 0.052(5) 0.110(7) 0.101(6) 0.017(5) -0.007(4) 0.047(5)
    C34 0.062(6) 0.085(6) 0.124(7) -0.003(5) -0.016(5) 0.041(6)
    C35 0.079(6) 0.078(6) 0.155(8) -0.018(5) -0.034(6) 0.053(6)
    C36 0.062(5) 0.064(5) 0.110(6) -0.004(4) -0.029(4) 0.042(4)
    C37 0.108(8) 0.110(7) 0.117(8) 0.032(6) 0.011(6) 0.017(6)
    C38 0.099(8) 0.065(6) 0.075(6) 0.016(5) 0.009(6) 0.011(4)
    P1 0.0690(15) 0.0782(14) 0.0797(15) 0.0159(12) -0.0054(12) 0.0246(12)
    F1 0.063(3) 0.180(5) 0.110(4) 0.010(3) -0.004(3) 0.049(4)
    F2 0.074(4) 0.120(4) 0.229(6) 0.016(3) -0.035(4) 0.032(4)
    F3 0.136(5) 0.168(5) 0.264(7) 0.013(4) -0.009(5) 0.156(6)
    F4 0.162(6) 0.213(7) 0.112(5) 0.029(5) 0.035(4) 0.037(5)
    F5 0.189(6) 0.147(5) 0.310(8) 0.018(4) -0.041(5) 0.133(5)
    F6 0.168(4) 0.237(5) 0.139(4) 0.086(4) -0.004(3) -0.025(4)
    N5 0.067(4) 0.049(3) 0.042(3) 0.013(3) 0.005(3) 0.019(2)
    C19 0.072(5) 0.063(4) 0.053(4) 0.017(4) -0.004(4) 0.022(4)
    C20 0.097(6) 0.058(4) 0.046(4) 0.017(4) -0.002(4) 0.013(4)
    C21 0.101(6) 0.062(5) 0.055(5) 0.026(4) 0.027(4) 0.021(4)
    C22 0.075(5) 0.065(4) 0.057(4) 0.027(4) 0.017(4) 0.026(4)
    C23 0.055(4) 0.044(3) 0.049(4) 0.012(3) 0.012(3) 0.023(3)
_geom_special_details
;
;
loop_
    _geom_bond_atom_site_label_1
    _geom_bond_atom_site_label_2
    _geom_bond_site_symmetry_2
    _geom_bond_distance
    _geom_bond_publ_flag
    Ag1 N3 . 2.277(5) ?
    Ag1 N5 2_575 2.291(5) ?
    Ag1 N6 . 2.317(5) ?
    Ag1 N7 . 2.361(5) ?
    N1 C7 . 1.284(6) ?
    N1 N2 . 1.402(6) ?
    N2 C8 . 1.281(6) ?
    N3 C13 . 1.324(7) ?
    N3 C9 . 1.348(7) ?
    N4 C18 . 1.321(8) ?
    N4 C14 . 1.336(7) ?
    N6 C29 . 1.328(7) ?
    N6 C25 . 1.342(7) ?
    N7 C24 . 1.287(6) ?
    N7 N8 . 1.385(6) ?
    N8 C30 . 1.294(7) ?
    N9 C38 . 1.112(10) ?
    C1 C2 . 1.361(9) ?
    C1 C6 . 1.373(8) ?
    C1 H1B . 0.93 ?
    C2 C3 . 1.370(9) ?
    C2 H2B . 0.93 ?
    C3 C4 . 1.362(9) ?
    C3 H3A . 0.93 ?
    C4 C5 . 1.371(8) ?
    C4 H4B . 0.93 ?
    C5 C6 . 1.375(7) ?
    C5 H5A . 0.93 ?
    C6 C7 . 1.460(7) ?
    C7 C30 . 1.489(8) ?
    C8 C14 . 1.473(8) ?
    C8 C9 . 1.488(8) ?
    C9 C10 . 1.362(8) ?
    C10 C11 . 1.366(8) ?
    C10 H10A . 0.93 ?
    C11 C12 . 1.369(9) ?
    C11 H11A . 0.93 ?
    C12 C13 . 1.381(8) ?
    C12 H12A . 0.93 ?
    C13 H13A . 0.93 ?
    C14 C15 . 1.368(8) ?
    C15 C16 . 1.381(9) ?
    C15 H15A . 0.93 ?
    C16 C17 . 1.363(9) ?
    C16 H16A . 0.93 ?
    C17 C18 . 1.368(9) ?
    C17 H17A . 0.93 ?
    C18 H18A . 0.93 ?
    C24 C25 . 1.477(8) ?
    C24 C23 . 1.490(8) ?
    C25 C26 . 1.375(8) ?
    C26 C27 . 1.367(9) ?
    C26 H26A . 0.93 ?
    C27 C28 . 1.336(10) ?
    C27 H27A . 0.93 ?
    C28 C29 . 1.389(10) ?
    C28 H28A . 0.93 ?
    C29 H29A . 0.93 ?
    C30 C31 . 1.465(7) ?
    C31 C36 . 1.372(8) ?
    C31 C32 . 1.373(8) ?
    C32 C33 . 1.372(8) ?
    C32 H32A . 0.93 ?
    C33 C34 . 1.366(10) ?
    C33 H33A . 0.93 ?
    C34 C35 . 1.352(10) ?
    C34 H34A . 0.93 ?
    C35 C36 . 1.371(9) ?
    C35 H35A . 0.93 ?
    C36 H36A . 0.93 ?
    C37 C38 . 1.416(11) ?
    C37 H37B . 0.96 ?
    C37 H37A . 0.96 ?
    C37 H37C . 0.96 ?
    P1 F6 . 1.493(6) ?
    P1 F3 . 1.522(6) ?
    P1 F5 . 1.522(6) ?
    P1 F4 . 1.537(6) ?
    P1 F1 . 1.552(4) ?
    P1 F2 . 1.565(5) ?
    N5 C23 . 1.340(7) ?
    N5 C19 . 1.345(7) ?
    N5 Ag1 2_575 2.291(5) ?
    C19 C20 . 1.356(8) ?
    C19 H19A . 0.93 ?
    C20 C21 . 1.355(9) ?
    C20 H20A . 0.93 ?
    C21 C22 . 1.367(9) ?
    C21 H21A . 0.93 ?
    C22 C23 . 1.362(8) ?
    C22 H22A . 0.93 ?
loop_
    _geom_angle_atom_site_label_1
    _geom_angle_atom_site_label_2
    _geom_angle_atom_site_label_3
    _geom_angle_site_symmetry_1
    _geom_angle_site_symmetry_3
    _geom_angle
    _geom_angle_publ_flag
    N3 Ag1 N5 . 2_575 99.33(17) ?
    N3 Ag1 N6 . . 119.34(18) ?
    N5 Ag1 N6 2_575 . 122.00(16) ?
    N3 Ag1 N7 . . 127.26(16) ?
    N5 Ag1 N7 2_575 . 119.22(17) ?
    N6 Ag1 N7 . . 70.27(17) ?
    C7 N1 N2 . . 112.5(5) ?
    C8 N2 N1 . . 114.4(5) ?
    C13 N3 C9 . . 116.7(5) ?
    C13 N3 Ag1 . . 120.8(4) ?
    C9 N3 Ag1 . . 122.2(4) ?
    C18 N4 C14 . . 117.2(6) ?
    C29 N6 C25 . . 118.1(6) ?
    C29 N6 Ag1 . . 124.5(5) ?
    C25 N6 Ag1 . . 116.4(4) ?
    C24 N7 N8 . . 116.3(5) ?
    C24 N7 Ag1 . . 116.6(4) ?
    N8 N7 Ag1 . . 126.5(3) ?
    C30 N8 N7 . . 116.2(5) ?
    C2 C1 C6 . . 121.4(6) ?
    C2 C1 H1B . . 119.3 ?
    C6 C1 H1B . . 119.3 ?
    C1 C2 C3 . . 120.5(7) ?
    C1 C2 H2B . . 119.7 ?
    C3 C2 H2B . . 119.7 ?
    C4 C3 C2 . . 118.7(7) ?
    C4 C3 H3A . . 120.6 ?
    C2 C3 H3A . . 120.6 ?
    C3 C4 C5 . . 120.7(7) ?
    C3 C4 H4B . . 119.6 ?
    C5 C4 H4B . . 119.6 ?
    C4 C5 C6 . . 120.8(6) ?
    C4 C5 H5A . . 119.6 ?
    C6 C5 H5A . . 119.6 ?
    C1 C6 C5 . . 117.7(6) ?
    C1 C6 C7 . . 121.0(5) ?
    C5 C6 C7 . . 121.3(6) ?
    N1 C7 C6 . . 118.6(5) ?
    N1 C7 C30 . . 123.0(5) ?
    C6 C7 C30 . . 118.1(5) ?
    N2 C8 C14 . . 117.2(5) ?
    N2 C8 C9 . . 123.8(5) ?
    C14 C8 C9 . . 118.9(5) ?
    N3 C9 C10 . . 121.7(6) ?
    N3 C9 C8 . . 116.8(5) ?
    C10 C9 C8 . . 121.5(6) ?
    C9 C10 C11 . . 120.8(6) ?
    C9 C10 H10A . . 119.6 ?
    C11 C10 H10A . . 119.6 ?
    C10 C11 C12 . . 118.6(6) ?
    C10 C11 H11A . . 120.7 ?
    C12 C11 H11A . . 120.7 ?
    C11 C12 C13 . . 117.3(6) ?
    C11 C12 H12A . . 121.3 ?
    C13 C12 H12A . . 121.3 ?
    N3 C13 C12 . . 124.8(6) ?
    N3 C13 H13A . . 117.6 ?
    C12 C13 H13A . . 117.6 ?
    N4 C14 C15 . . 122.2(6) ?
    N4 C14 C8 . . 115.7(6) ?
    C15 C14 C8 . . 122.0(6) ?
    C14 C15 C16 . . 119.2(6) ?
    C14 C15 H15A . . 120.4 ?
    C16 C15 H15A . . 120.4 ?
    C17 C16 C15 . . 118.9(7) ?
    C17 C16 H16A . . 120.6 ?
    C15 C16 H16A . . 120.6 ?
    C16 C17 C18 . . 117.9(7) ?
    C16 C17 H17A . . 121.0 ?
    C18 C17 H17A . . 121.0 ?
    N4 C18 C17 . . 124.4(7) ?
    N4 C18 H18A . . 117.8 ?
    C17 C18 H18A . . 117.8 ?
    N7 C24 C25 . . 118.1(5) ?
    N7 C24 C23 . . 122.1(5) ?
    C25 C24 C23 . . 119.7(5) ?
    N6 C25 C26 . . 121.5(6) ?
    N6 C25 C24 . . 116.9(5) ?
    C26 C25 C24 . . 121.5(6) ?
    C27 C26 C25 . . 118.4(7) ?
    C27 C26 H26A . . 120.8 ?
    C25 C26 H26A . . 120.8 ?
    C28 C27 C26 . . 121.6(8) ?
    C28 C27 H27A . . 119.2 ?
    C26 C27 H27A . . 119.2 ?
    C27 C28 C29 . . 117.1(7) ?
    C27 C28 H28A . . 121.5 ?
    C29 C28 H28A . . 121.5 ?
    N6 C29 C28 . . 123.3(7) ?
    N6 C29 H29A . . 118.3 ?
    C28 C29 H29A . . 118.3 ?
    N8 C30 C31 . . 117.7(5) ?
    N8 C30 C7 . . 121.5(5) ?
    C31 C30 C7 . . 120.5(5) ?
    C36 C31 C32 . . 118.2(6) ?
    C36 C31 C30 . . 120.5(6) ?
    C32 C31 C30 . . 121.3(6) ?
    C33 C32 C31 . . 120.9(7) ?
    C33 C32 H32A . . 119.5 ?
    C31 C32 H32A . . 119.5 ?
    C34 C33 C32 . . 120.1(7) ?
    C34 C33 H33A . . 119.9 ?
    C32 C33 H33A . . 119.9 ?
    C35 C34 C33 . . 119.2(8) ?
    C35 C34 H34A . . 120.4 ?
    C33 C34 H34A . . 120.4 ?
    C34 C35 C36 . . 121.2(8) ?
    C34 C35 H35A . . 119.4 ?
    C36 C35 H35A . . 119.4 ?
    C35 C36 C31 . . 120.3(7) ?
    C35 C36 H36A . . 119.8 ?
    C31 C36 H36A . . 119.8 ?
    C38 C37 H37B . . 109.5 ?
    C38 C37 H37A . . 109.5 ?
    H37B C37 H37A . . 109.5 ?
    C38 C37 H37C . . 109.5 ?
    H37B C37 H37C . . 109.5 ?
    H37A C37 H37C . . 109.5 ?
    N9 C38 C37 . . 178.7(11) ?
    F6 P1 F3 . . 94.9(4) ?
    F6 P1 F5 . . 90.1(4) ?
    F3 P1 F5 . . 174.8(5) ?
    F6 P1 F4 . . 177.3(5) ?
    F3 P1 F4 . . 87.8(4) ?
    F5 P1 F4 . . 87.2(4) ?
    F6 P1 F1 . . 90.8(3) ?
    F3 P1 F1 . . 91.2(3) ?
    F5 P1 F1 . . 90.1(3) ?
    F4 P1 F1 . . 89.2(3) ?
    F6 P1 F2 . . 88.8(3) ?
    F3 P1 F2 . . 88.2(3) ?
    F5 P1 F2 . . 90.5(3) ?
    F4 P1 F2 . . 91.2(4) ?
    F1 P1 F2 . . 179.3(4) ?
    C23 N5 C19 . . 116.5(5) ?
    C23 N5 Ag1 . 2_575 125.8(4) ?
    C19 N5 Ag1 . 2_575 117.7(4) ?
    N5 C19 C20 . . 123.0(6) ?
    N5 C19 H19A . . 118.5 ?
    C20 C19 H19A . . 118.5 ?
    C21 C20 C19 . . 119.2(6) ?
    C21 C20 H20A . . 120.4 ?
    C19 C20 H20A . . 120.4 ?
    C20 C21 C22 . . 119.5(7) ?
    C20 C21 H21A . . 120.3 ?
    C22 C21 H21A . . 120.3 ?
    C23 C22 C21 . . 118.4(7) ?
    C23 C22 H22A . . 120.8 ?
    C21 C22 H22A . . 120.8 ?
    N5 C23 C22 . . 123.4(6) ?
    N5 C23 C24 . . 116.5(5) ?
    C22 C23 C24 . . 120.1(6) ?
