# Supplementary material for: Bis[μ-1,2-diphenyl-N,N′-bis­(di-2-pyridyl­methyl­eneamino)ethane-1,2-diimine]disilver(I) bis­(hexa­fluorido­phosphate) acetonitrile disolvate
Source: Acta Crystallogr Sect E Struct Rep Online. 2009 Nov 21;65(Pt 12):m1637–8. doi: 10.1107/S160053680904882X (PMC2971906; doi:10.1107/S160053680904882X)
Supplement: Supplementary file 2 [file e-65-m1637-Isup2.hkl]

# 
# h,k,l, Fc-squared, Fo-squared, sigma(Fo-squared) and status flag 
# 
data_I
_shelx_title ' C in P-1' 
_shelx_refln_list_code          4 
_shelx_F_calc_maximum      203.83 
_exptl_crystal_F_000       872.00 
_reflns_d_resolution_high  0.8409 
 
loop_ 
 _symmetry_equiv_pos_as_xyz 
 'x, y, z' 
 '-x, -y, -z' 
 
_cell_length_a    11.5952 
_cell_length_b    12.5437 
_cell_length_c    13.8926 
_cell_angle_alpha 110.037 
_cell_angle_beta   90.798 
_cell_angle_gamma 101.192 
 
_shelx_F_squared_multiplier     1.000 
 
loop_ 
 _refln_index_h 
 _refln_index_k 
 _refln_index_l 
 _refln_F_squared_calc 
 _refln_F_squared_meas 
 _refln_F_squared_sigma 
 _refln_observed_status 
   1   0   0    13142.06    11536.00    126.91 o 
   2   0   0     2337.65     2118.30     60.09 o 
   3   0   0     1567.90     1450.96     53.76 o 
   4   0   0      941.32      879.53     53.42 o 
   5   0   0     8476.41     8510.69    381.90 o 
   6   0   0      493.78      547.25     33.83 o 
   7   0   0        1.41       12.23     17.83 o 
   8   0   0      620.53      631.53     72.46 o 
   9   0   0       75.76       18.42     35.47 o 
  10   0   0       12.99        0.00     38.50 o 
  11   0   0       85.55       52.80     42.62 o 
  12   0   0      136.34      228.66     62.56 o 
  13   0   0       21.12       21.45     39.05 o 
 -13   1   0      131.52      172.84     58.44 o 
 -12   1   0      174.91      165.82     52.94 o 
 -11   1   0      146.63      150.15     55.55 o 
 -10   1   0      155.97       78.65     45.92 o 
  -9   1   0      212.65      183.70     46.20 o 
  -8   1   0     2224.74     2338.70     82.36 o 
  -7   1   0        7.14       25.20     17.94 o 
  -6   1   0     1126.34     1157.92     57.20 o 
  -5   1   0     1998.43     1768.65    110.62 o 
  -4   1   0     1682.85     1455.43     44.10 o 
  -3   1   0     4488.51     4461.81    126.91 o 
  -2   1   0      131.19      154.41     16.91 o 
  -1   1   0      577.71      583.82     25.30 o 
   1   1   0     5547.18     6741.83    106.01 o 
   2   1   0     4935.24     5070.09    208.38 o 
   3   1   0      730.70      666.30     26.50 o 
   4   1   0     5537.80     5185.15     78.44 o 
   5   1   0     3624.60     3319.59     96.59 o 
   6   1   0     2123.54     1854.84     67.92 o 
   7   1   0     1366.30     1435.03     54.85 o 
   8   1   0       39.60       52.94     32.72 o 
   9   1   0      434.97      360.52     62.29 o 
  10   1   0        0.44        3.16     41.25 o 
  11   1   0        2.27       34.92     43.86 o 
  12   1   0       45.60       66.14     51.84 o 
  13   1   0        1.26       25.85     46.34 o 
 -13   2   0       19.51       84.29     48.54 o 
 -12   2   0       48.04       62.01     46.06 o 
 -11   2   0      245.31      217.94     58.99 o 
 -10   2   0       69.98       77.69     40.01 o 
  -9   2   0       23.92       12.92     31.90 o 
  -8   2   0     1425.66     1535.84    138.12 o 
  -7   2   0     1714.77     1544.06     61.81 o 
  -6   2   0      782.28      864.85     89.10 o 
  -5   2   0      336.16      319.50     30.46 o 
  -4   2   0     2081.31     2000.22     75.56 o 
  -3   2   0     1649.50     1663.87     63.94 o 
  -2   2   0    22251.88    25250.80    263.31 o 
  -1   2   0      391.34      445.08     29.29 o 
   0   2   0      450.10      471.09     23.14 o 
   1   2   0     1087.66     1180.84     26.86 o 
   2   2   0     3672.85     4004.10     65.88 o 
   3   2   0     2712.78     2935.92    174.28 o 
   4   2   0     6520.38     6310.50    702.82 o 
   5   2   0      353.60      304.11     26.66 o 
   6   2   0     1792.73     1660.34     55.74 o 
   7   2   0     1596.92     1349.55    100.65 o 
   8   2   0      186.62      152.76     44.96 o 
   9   2   0      114.86      134.34     51.70 o 
  10   2   0        1.67        0.00     32.45 o 
  11   2   0        0.01       19.39     44.41 o 
  12   2   0       79.70      127.19     57.47 o 
 -13   3   0        2.97       20.35     44.14 o 
 -12   3   0       93.87       70.67     44.27 o 
 -11   3   0       36.23       63.80     44.69 o 
 -10   3   0      103.47       87.45     39.46 o 
  -9   3   0      131.17      114.44     40.91 o 
  -8   3   0      528.02      588.75     85.87 o 
  -7   3   0     1232.04     1090.39     55.25 o 
  -6   3   0      869.23      986.18    147.40 o 
  -5   3   0        0.02        5.12     13.03 o 
  -4   3   0      391.13      308.55     35.06 o 
  -3   3   0     3096.77     3383.57    103.40 o 
  -2   3   0    14303.07    16795.19    232.10 o 
  -1   3   0     1062.94     1074.48    105.26 o 
   0   3   0     2402.99     2702.24     86.07 o 
   1   3   0     4862.36     5560.48     76.02 o 
   2   3   0     2642.89     2852.96     85.01 o 
   3   3   0        7.07       10.51     15.09 o 
   4   3   0      499.42      637.64     35.60 o 
   5   3   0      449.66      436.91     32.93 o 
   6   3   0      330.11      289.16     55.96 o 
   7   3   0      106.88      135.85     44.27 o 
   8   3   0      679.05      545.46     76.04 o 
   9   3   0      119.38      153.04     59.26 o 
  10   3   0      291.29      226.60     62.29 o 
  11   3   0       14.62       48.95     51.56 o 
  12   3   0       28.08       70.40     55.82 o 
 -13   4   0        9.01       30.39     42.49 o 
 -12   4   0        0.17        0.00     35.06 o 
 -11   4   0      759.31      834.48     96.94 o 
 -10   4   0     1757.79     1685.04     91.09 o 
  -9   4   0       62.23       60.49     26.45 o 
  -8   4   0      782.34      819.63     71.98 o 
  -7   4   0     1189.57     1058.65     71.57 o 
  -6   4   0      331.89      312.26     43.45 o 
  -5   4   0       31.80       14.16     21.72 o 
  -4   4   0       54.59       44.96     23.24 o 
  -3   4   0     6785.48     6811.27    164.17 o 
  -2   4   0     7844.32     7873.72    171.19 o 
  -1   4   0      470.04      462.73     28.50 o 
   0   4   0      822.66      900.03     42.85 o 
   1   4   0     1601.87     1595.00     70.43 o 
   2   4   0      181.50      194.27     21.39 o 
   3   4   0       77.98      102.15     15.06 o 
   4   4   0      635.51      626.95     37.95 o 
   5   4   0     1898.94     1749.81    113.71 o 
   6   4   0      178.79      231.27     56.65 o 
   7   4   0      158.50      108.49     42.49 o 
   8   4   0      633.56      492.93     79.47 o 
   9   4   0      382.32      306.35     67.24 o 
  10   4   0      131.12      123.89     56.10 o 
  11   4   0        5.54        1.37     48.54 o 
  12   4   0        1.15        0.00     37.81 o 
 -13   5   0       78.20      149.32     57.20 o 
 -12   5   0        8.23       53.90     44.14 o 
 -11   5   0       56.41       63.11     44.82 o 
 -10   5   0        5.32       27.88     26.40 o 
  -9   5   0        5.85       11.65     22.42 o 
  -8   5   0      549.07      538.05     47.08 o 
  -7   5   0     1945.17     1844.68    107.52 o 
  -6   5   0     3110.15     3133.46    133.51 o 
  -5   5   0      986.50     1081.56     78.37 o 
  -4   5   0       86.91       81.12     29.15 o 
  -3   5   0     2981.42     2968.05    118.52 o 
  -2   5   0     6705.26     7269.42    181.77 o 
  -1   5   0     1808.52     1943.08    153.15 o 
   0   5   0      100.27      108.27     16.77 o 
   1   5   0     1119.40     1097.38     40.08 o 
   2   5   0      317.47      280.91     24.57 o 
   3   5   0     1134.71     1167.68     42.21 o 
   4   5   0       81.77       81.31     16.33 o 
   5   5   0     2153.24     1895.42    124.16 o 
   6   5   0     1239.04     1258.53    106.97 o 
   7   5   0      568.13      515.62     78.65 o 
   8   5   0        1.07        0.00     39.87 o 
   9   5   0       98.39      182.32     57.61 o 
  10   5   0      129.86      160.05     60.91 o 
  11   5   0        0.03       32.31     52.80 o 
 -13   6   0        0.84       14.16     42.49 o 
 -12   6   0        1.99       22.14     40.42 o 
 -11   6   0      151.91      184.49     39.20 o 
 -10   6   0       64.76       72.52     29.56 o 
  -9   6   0        6.40       24.49     22.18 o 
  -8   6   0      720.30      651.61     72.19 o 
  -7   6   0     1992.00     1941.21    115.91 o 
  -6   6   0     2155.17     2242.74    121.41 o 
  -5   6   0     1285.91     1140.55     87.17 o 
  -4   6   0      238.02      293.83     46.75 o 
  -3   6   0     2978.70     3315.78    136.67 o 
  -2   6   0     4108.00     4457.09    113.16 o 
  -1   6   0      689.48      696.22     37.27 o 
   0   6   0        0.87        6.38     15.32 o 
   1   6   0      456.92      464.52     30.55 o 
   2   6   0     1008.64      901.96     40.47 o 
   3   6   0      655.25      674.92     46.49 o 
   4   6   0       17.73       21.01     15.66 o 
   5   6   0       15.21        7.72     21.45 o 
   6   6   0      482.29      606.64     83.05 o 
   7   6   0      221.59      279.12     66.69 o 
   8   6   0      224.27      267.85     63.80 o 
   9   6   0       58.44      105.46     48.54 o 
  10   6   0       68.69       70.12     54.31 o 
 -13   7   0       15.34       39.60     42.21 o 
 -12   7   0       19.13        8.52     43.17 o 
 -11   7   0       62.43       73.34     32.37 o 
 -10   7   0      579.04      521.13     66.89 o 
  -9   7   0     1301.41     1279.57     94.32 o 
  -8   7   0      364.45      278.71     52.11 o 
  -7   7   0       32.69       31.76     31.07 o 
  -6   7   0      222.07      173.66     42.76 o 
  -5   7   0      771.05      657.38     72.05 o 
  -4   7   0      712.83      717.19     73.84 o 
  -3   7   0      204.72      174.90     40.97 o 
  -2   7   0     1766.23     1760.42     78.93 o 
  -1   7   0     1383.62     1356.65    105.46 o 
   0   7   0     1010.84     1191.30     50.70 o 
   1   7   0        6.23       29.35     18.02 o 
   2   7   0      369.45      301.62     28.84 o 
   3   7   0     1627.40     1750.22    101.08 o 
   4   7   0       31.21       42.35     40.70 o 
   5   7   0       56.77       12.92     41.11 o 
   6   7   0      267.83      361.48     71.50 o 
   7   7   0       44.61       19.80     42.49 o 
   8   7   0      107.78      148.09     50.74 o 
   9   7   0        2.49        1.37     45.24 o 
  10   7   0       15.97       58.71     68.20 o 
 -12   8   0        8.99        0.00     29.74 o 
 -11   8   0       10.35       44.82     44.41 o 
 -10   8   0      293.01      377.34     48.02 o 
  -9   8   0      102.79       27.22     36.99 o 
  -8   8   0      379.45      410.57     66.55 o 
  -7   8   0       11.00        0.00     25.44 o 
  -6   8   0       13.21        3.30     30.52 o 
  -5   8   0     2051.05     2031.54    129.11 o 
  -4   8   0      551.39      359.01     60.50 o 
  -3   8   0        7.35        0.00     27.77 o 
  -2   8   0     2147.16     2233.14    229.62 o 
  -1   8   0      500.50      453.16     46.19 o 
   0   8   0       15.50       44.53     20.58 o 
   1   8   0      231.12      288.40     30.30 o 
   2   8   0       47.30       24.90     21.95 o 
   3   8   0       89.36      109.10     27.91 o 
   4   8   0      390.68      523.46     82.22 o 
   5   8   0       12.61        0.00     33.69 o 
   6   8   0      129.57      106.29     50.87 o 
   7   8   0       47.36      142.72     54.59 o 
   8   8   0       32.89        5.50     51.84 o 
   9   8   0        1.56        0.00     59.67 o 
 -12   9   0       62.30       92.63     45.17 o 
 -11   9   0       54.93       68.42     35.82 o 
 -10   9   0      158.05      173.80     48.95 o 
  -9   9   0      288.41      212.16     56.37 o 
  -8   9   0      415.77      400.95     69.57 o 
  -7   9   0       21.17        0.00     34.92 o 
  -6   9   0        3.45       11.41     34.10 o 
  -5   9   0      698.33      629.47     79.75 o 
  -4   9   0      907.62      739.74     86.21 o 
  -3   9   0        1.83       15.54     36.16 o 
  -2   9   0      372.25      428.66     49.68 o 
  -1   9   0      887.84      810.54     62.09 o 
   0   9   0       26.08       19.26     23.62 o 
   1   9   0      235.27      257.94     38.68 o 
   2   9   0      936.30      973.88     66.85 o 
   3   9   0     1777.43     1733.72    143.27 o 
   4   9   0     1182.03     1319.85    128.15 o 
   5   9   0       26.37       54.31     47.57 o 
   6   9   0        0.23       14.71     43.59 o 
   7   9   0       21.11       77.41     52.39 o 
 -11  10   0       16.79       39.48     31.72 o 
  -9  10   0      186.88      223.85     58.16 o 
  -8  10   0      157.36      164.59     51.70 o 
  -7  10   0      440.01      363.27     71.36 o 
  -6  10   0      299.83      287.37     63.52 o 
  -5  10   0        5.15        0.00     38.64 o 
  -4  10   0      234.40      204.32     55.55 o 
  -3  10   0        9.66       12.24     39.60 o 
  -2  10   0       38.72       50.59     31.42 o 
  -1  10   0      652.55      665.33     61.90 o 
   0  10   0       49.81       71.00     30.94 o 
   1  10   0        4.54       21.56     26.12 o 
   2  10   0      446.30      486.29     54.07 o 
   3  10   0      104.08      117.15     54.31 o 
   4  10   0      120.87      125.26     48.12 o 
   5  10   0        4.28        8.25     46.06 o 
   6  10   0        3.31       28.46     53.76 o 
   7  10   0       28.99       17.60     58.30 o 
  -9  11   0       91.37      116.60     49.91 o 
  -8  11   0       69.07      145.75     52.80 o 
  -7  11   0      102.71       61.05     41.94 o 
  -6  11   0       37.69       85.80     47.44 o 
  -5  11   0      223.10      241.86     66.14 o 
  -4  11   0      581.65      557.56     86.76 o 
  -3  11   0       61.86       38.36     47.02 o 
  -2  11   0       30.46       19.49     31.86 o 
  -1  11   0      263.32      272.24     47.05 o 
   0  11   0      169.13      165.00     43.52 o 
   1  11   0      127.70      143.82     38.45 o 
   2  11   0       16.67       86.35     52.11 o 
   3  11   0      100.54      187.41     62.01 o 
   4  11   0       10.64       91.99     54.45 o 
   5  11   0        2.53        0.00     56.79 o 
   6  11   0       47.45       64.76     73.84 o 
  -9  12   0       27.44       38.50     48.81 o 
  -7  12   0       11.02       28.60     36.02 o 
  -6  12   0        0.06       35.47     40.70 o 
  -5  12   0      317.67      364.10     73.42 o 
  -4  12   0      470.29      496.23     84.42 o 
  -3  12   0      352.23      312.95     71.09 o 
  -2  12   0        8.66       30.39     45.79 o 
  -1  12   0       78.53      114.73     39.41 o 
   0  12   0      359.00      332.53     60.43 o 
   1  12   0      157.91      202.19     43.66 o 
   2  12   0        6.54       81.95     54.04 o 
   3  12   0       77.48      101.20     62.15 o 
   4  12   0       46.77       91.85     67.51 o 
  -7  13   0      124.71      119.90     55.55 o 
  -6  13   0       10.16       29.29     42.21 o 
  -4  13   0       95.34      104.91     55.00 o 
  -3  13   0       60.58       24.75     45.24 o 
  -2  13   0        9.84       66.69     49.64 o 
  -1  13   0       18.59       49.65     36.01 o 
   0  13   0      125.82      159.77     55.27 o 
   1  13   0      110.04      174.49     73.29 o 
   2  13   0       28.97       67.37     67.92 o 
  -3  14   0       76.11       98.04     56.37 o 
   1 -14   1       26.17       32.49     42.15 o 
   2 -14   1       25.92       47.02     51.84 o 
   3 -14   1       27.58       96.52     54.17 o 
   4 -14   1        0.02       30.52     44.41 o 
   5 -14   1        9.16       65.86     54.59 o 
  -3 -13   1       15.02       11.82     56.79 o 
  -2 -13   1      172.40      182.60     74.11 o 
  -1 -13   1      137.31      146.67     43.31 o 
   0 -13   1       29.59       56.87     36.77 o 
   1 -13   1        7.58       48.35     33.73 o 
   2 -13   1       47.03       55.27     49.50 o 
   3 -13   1       28.43       79.20     53.62 o 
   4 -13   1       15.12       53.76     47.85 o 
   5 -13   1       31.01       84.97     51.29 o 
   6 -13   1      103.04       95.29     49.09 o 
   7 -13   1      139.71      193.05     66.96 o 
   8 -13   1       13.98       31.35     45.24 o 
  -4 -12   1      168.30      241.04     80.30 o 
  -3 -12   1        4.87       68.20     56.79 o 
  -2 -12   1       38.38      131.17     56.65 o 
  -1 -12   1      162.83      217.95     53.01 o 
   0 -12   1       52.32      110.59     36.80 o 
   1 -12   1        8.12       38.46     33.16 o 
   2 -12   1      269.03      205.15     62.84 o 
   3 -12   1      224.01      225.22     66.96 o 
   4 -12   1      251.72      311.98     71.09 o 
   5 -12   1        8.54        0.00     42.07 o 
   6 -12   1       21.18       24.75     43.04 o 
   7 -12   1      113.41      102.71     44.82 o 
   8 -12   1       12.75       79.61     42.35 o 
   9 -12   1        6.61       69.71     49.09 o 
  -6 -11   1       55.42       99.82     76.31 o 
  -5 -11   1       73.08      111.79     61.32 o 
  -4 -11   1      210.48      289.85     72.87 o 
  -3 -11   1       41.46       95.29     50.60 o 
  -2 -11   1      235.41      264.95     42.88 o 
  -1 -11   1      282.14      304.69     46.70 o 
   0 -11   1       39.79      137.76     37.58 o 
   1 -11   1       10.31        8.92     30.44 o 
   2 -11   1      119.36       98.79     34.51 o 
   3 -11   1      134.93      149.74     56.24 o 
   4 -11   1      136.22      133.37     55.82 o 
   5 -11   1       27.42       30.66     44.00 o 
   6 -11   1      322.08      323.95     66.41 o 
   7 -11   1      874.58      735.62     96.52 o 
   8 -11   1      186.83      262.90     62.01 o 
   9 -11   1        4.75       21.17     41.66 o 
  -6 -10   1       71.33       58.71     50.60 o 
  -5 -10   1      175.96      273.62     70.54 o 
  -4 -10   1      105.76      138.19     56.10 o 
  -3 -10   1       97.48      131.45     54.72 o 
  -2 -10   1       11.12       29.82     28.00 o 
  -1 -10   1      414.01      394.90     61.39 o 
   0 -10   1      711.03      760.50     64.40 o 
   1 -10   1       25.57        5.39     25.70 o 
   2 -10   1        2.06       12.86     25.76 o 
   3 -10   1      571.36      530.61     78.65 o 
   4 -10   1        1.91        7.01     33.69 o 
   5 -10   1       24.87       36.71     37.67 o 
   6 -10   1     1266.69     1137.11    110.14 o 
   7 -10   1      785.43      689.01     89.37 o 
   8 -10   1      890.22      875.59    100.24 o 
   9 -10   1      132.64      166.51     48.95 o 
  10 -10   1       15.61       33.82     37.81 o 
  11 -10   1       46.80       60.65     35.83 o 
  -8  -9   1       58.73       85.94     70.12 o 
  -7  -9   1        4.68        2.89     44.55 o 
  -6  -9   1        4.91        0.00     31.07 o 
  -5  -9   1      301.75      418.68     77.96 o 
  -4  -9   1      455.66      497.20     85.25 o 
  -3  -9   1      687.02      710.45     60.02 o 
  -2  -9   1       34.23       44.57     26.12 o 
  -1  -9   1      171.24      181.56     34.21 o 
   0  -9   1      974.73     1055.23     69.85 o 
   1  -9   1        8.09        0.00     19.70 o 
   2  -9   1       96.06      123.68     32.36 o 
   3  -9   1      615.48      582.72     75.07 o 
   4  -9   1      720.45      667.01     81.12 o 
   5  -9   1      812.12      729.29     82.50 o 
   6  -9   1       11.29       11.14     28.46 o 
   7  -9   1      174.89      166.37     47.30 o 
   8  -9   1      165.88      187.69     54.86 o 
   9  -9   1       17.27       27.50     32.86 o 
  11  -9   1        6.40       26.70     28.24 o 
  12  -9   1       37.85       88.54     43.11 o 
  -9  -8   1        2.27       14.44     63.25 o 
  -8  -8   1      148.25      129.11     57.06 o 
  -7  -8   1       79.11       91.71     49.50 o 
  -6  -8   1      383.37      511.63     82.50 o 
  -5  -8   1      111.58      140.52     50.74 o 
  -4  -8   1       27.34       34.28     20.60 o 
  -3  -8   1      229.12      311.98     40.52 o 
  -2  -8   1        1.56       16.82     20.42 o 
  -1  -8   1      699.62      702.68    100.86 o 
   0  -8   1     1203.64     1168.99     68.88 o 
   1  -8   1     2332.49     2537.82    103.26 o 
   2  -8   1      101.77      101.08     29.63 o 
   3  -8   1      646.27      572.13     67.65 o 
   4  -8   1     3950.11     4240.18    180.54 o 
   5  -8   1     2486.66     2159.83    130.90 o 
   6  -8   1      372.40      408.51     60.77 o 
   7  -8   1       65.54       68.34     35.61 o 
   8  -8   1      186.10      127.05     43.86 o 
   9  -8   1      209.42      250.94     55.96 o 
  10  -8   1       63.27       59.99     29.73 o 
  11  -8   1        1.25        6.18     27.55 o 
  12  -8   1       75.87      126.77     54.72 o 
  -9  -7   1       25.46        4.95     51.84 o 
  -8  -7   1       71.44      120.72     51.01 o 
  -7  -7   1      114.82      115.09     49.91 o 
  -6  -7   1      174.58      194.15     54.72 o 
  -5  -7   1      217.10      116.32     50.05 o 
  -4  -7   1      519.02      478.96     44.24 o 
  -3  -7   1      364.98      414.01     43.03 o 
  -2  -7   1       19.34       14.68     15.50 o 
  -1  -7   1      111.34      126.96     22.69 o 
   0  -7   1      312.61      299.36     27.55 o 
   1  -7   1     2753.59     2849.89    236.70 o 
   2  -7   1       70.16       38.78     24.95 o 
   3  -7   1       87.59      161.56     38.22 o 
   4  -7   1     6438.86     7453.80    223.02 o 
   5  -7   1     3940.16     3751.79    161.97 o 
   6  -7   1       60.67       88.14     35.61 o 
   7  -7   1      158.58      154.41     41.94 o 
   8  -7   1      202.02      186.45     45.92 o 
   9  -7   1     1073.87     1060.35     71.34 o 
  10  -7   1      637.70      558.18     55.54 o 
  11  -7   1       25.50       14.57     41.39 o 
  12  -7   1       54.66       81.54     49.91 o 
  13  -7   1        9.13       19.80     41.52 o 
 -11  -6   1       23.97       73.70     58.02 o 
 -10  -6   1       76.22       66.14     57.20 o 
  -9  -6   1       42.24      102.02     53.35 o 
  -8  -6   1      161.01      101.75     58.16 o 
  -7  -6   1      522.83      474.92     77.96 o 
  -6  -6   1       52.76       26.40     35.47 o 
  -5  -6   1       20.84       23.07     29.42 o 
  -4  -6   1     1869.09     1995.11     59.79 o 
  -3  -6   1     2103.93     2177.96     80.57 o 
  -2  -6   1      800.83      779.16     36.17 o 
  -1  -6   1      115.01      103.62     17.67 o 
   0  -6   1      105.89       74.65     16.58 o 
   1  -6   1     3832.66     4454.15    112.47 o 
   2  -6   1     2669.16     2509.35    115.64 o 
   3  -6   1      158.64      168.44     38.77 o 
   4  -6   1     4190.42     3822.19    148.09 o 
   5  -6   1     2487.80     2333.22    118.52 o 
   6  -6   1      672.27      620.26     64.35 o 
   7  -6   1       15.57       54.59     29.01 o 
   8  -6   1      697.24      689.97     71.36 o 
   9  -6   1      136.60      142.90     30.59 o 
  10  -6   1      189.26      202.41     35.76 o 
  11  -6   1       47.13       23.51     41.66 o 
  12  -6   1       42.28       82.91     46.75 o 
  13  -6   1       36.22       63.25     47.02 o 
 -11  -5   1        5.65        0.00     51.97 o 
 -10  -5   1       29.22       32.04     45.79 o 
  -9  -5   1       61.52       16.09     51.29 o 
  -8  -5   1      141.55      163.62     62.29 o 
  -7  -5   1      564.90      465.43     74.39 o 
  -6  -5   1      393.32      390.50     69.30 o 
  -5  -5   1      537.42      595.08     45.37 o 
  -4  -5   1      145.24      204.26     30.87 o 
  -3  -5   1      761.25      641.53     39.09 o 
  -2  -5   1       18.44        2.61     10.51 o 
  -1  -5   1      176.53      265.65     20.57 o 
   0  -5   1     2334.88     2429.96     55.55 o 
   1  -5   1      885.51     1068.08    165.96 o 
   2  -5   1     5849.15     5905.98    162.80 o 
   3  -5   1     1413.64     1468.62     83.05 o 
   4  -5   1     2878.15     2963.65    120.72 o 
   5  -5   1     1973.91     2143.60    106.56 o 
   6  -5   1     1864.12     1878.92    101.34 o 
   7  -5   1      144.74      179.85     37.40 o 
   8  -5   1      344.01      319.66     37.39 o 
   9  -5   1      180.19      234.21     35.08 o 
  10  -5   1       87.18      105.50     30.25 o 
  11  -5   1       80.85       30.94     42.49 o 
  12  -5   1      157.76      105.74     50.32 o 
  13  -5   1      102.56      100.37     50.87 o 
 -12  -4   1       26.24        3.85     41.52 o 
 -11  -4   1       45.55       62.56     53.21 o 
 -10  -4   1      231.83      217.80     66.00 o 
  -9  -4   1      282.17      285.86     69.16 o 
  -8  -4   1      145.77      143.82     54.45 o 
  -7  -4   1      535.69      472.58     69.85 o 
  -6  -4   1     1469.48     1334.60     92.06 o 
  -5  -4   1      293.28      399.14     35.91 o 
  -4  -4   1       16.03       59.97     20.88 o 
  -3  -4   1     3428.15     3201.82    190.99 o 
  -2  -4   1     4645.83     5593.55    118.36 o 
  -1  -4   1      335.61      390.07     20.97 o 
   0  -4   1     9225.63    10864.22    292.56 o 
   1  -4   1     2146.78     2195.13     68.89 o 
   2  -4   1    19682.39    23772.56    312.40 o 
   3  -4   1     2675.06     2707.07    101.75 o 
   4  -4   1     1839.14     1890.61     87.86 o 
   5  -4   1      228.79      201.02     34.51 o 
   6  -4   1     2574.68     2472.36    106.56 o 
   7  -4   1      940.50     1038.63     56.08 o 
   8  -4   1       22.03       47.76     22.06 o 
   9  -4   1      262.01      347.60     71.71 o 
  10  -4   1      466.66      403.15     70.67 o 
  11  -4   1        3.79        0.00     37.67 o 
  12  -4   1       94.89       93.36     50.19 o 
  13  -4   1        8.69       47.44     47.99 o 
 -12  -3   1       28.90       80.85     58.71 o 
 -11  -3   1       44.94       61.87     54.31 o 
 -10  -3   1      302.95      280.22     70.40 o 
  -9  -3   1      541.58      410.02     73.15 o 
  -8  -3   1        0.01       13.89     39.87 o 
  -7  -3   1      141.28      136.40     44.55 o 
  -6  -3   1     4288.08     4001.93     96.24 o 
  -5  -3   1      141.11      152.21     25.20 o 
  -4  -3   1     4665.03     5702.45    211.40 o 
  -3  -3   1     6921.02     7508.27    213.12 o 
  -2  -3   1     9770.96    11499.60    347.39 o 
  -1  -3   1    22958.58    28364.98    478.22 o 
   0  -3   1    23731.71    30138.51   1765.76 o 
   1  -3   1      163.86      109.76     42.14 o 
   2  -3   1    23750.15    28476.25    314.32 o 
   3  -3   1     3229.92     3419.59    101.47 o 
   4  -3   1      573.73      591.24     45.37 o 
   5  -3   1      310.96      278.32     26.30 o 
   6  -3   1     2386.65     2378.93    109.24 o 
   7  -3   1       35.05       60.46     30.39 o 
   8  -3   1      608.39      612.31     54.04 o 
   9  -3   1      359.66      330.55     59.67 o 
  10  -3   1       13.72       32.17     42.07 o 
  11  -3   1      167.80      174.49     56.65 o 
  12  -3   1       12.41       34.10     44.41 o 
  13  -3   1       30.53       36.02     39.46 o 
 -13  -2   1       43.79       18.42     49.22 o 
 -12  -2   1       31.85       78.24     49.09 o 
 -11  -2   1        0.14        0.00     28.74 o 
 -10  -2   1       19.24        0.00     43.45 o 
  -9  -2   1      438.62      341.41     65.45 o 
  -8  -2   1      220.13      237.32     51.15 o 
  -7  -2   1      903.62      942.63     49.93 o 
  -6  -2   1      641.60      479.99     35.36 o 
  -5  -2   1     1209.34     1048.42    140.11 o 
  -4  -2   1       18.38       28.52     15.66 o 
  -3  -2   1     2437.04     2749.00     84.15 o 
  -2  -2   1    29995.63    33571.83   2630.35 o 
  -1  -2   1       55.46       56.16     13.41 o 
   0  -2   1     2794.73     3503.84     70.74 o 
   2  -2   1      162.69      148.50     21.86 o 
   3  -2   1     8335.85     8445.86    140.11 o 
   4  -2   1       57.16       58.39     14.10 o 
   5  -2   1      461.63      490.52     30.71 o 
   6  -2   1     1111.98      928.47    125.26 o 
   7  -2   1       20.64       45.67     18.95 o 
   8  -2   1      706.54      687.62     70.12 o 
   9  -2   1      112.66       67.37     39.19 o 
  10  -2   1     1095.08     1043.06    104.64 o 
  11  -2   1      347.33      266.61     59.81 o 
  12  -2   1        0.57        0.00     36.71 o 
  13  -2   1        0.35        0.00     36.99 o 
 -13  -1   1       31.19       84.15     51.97 o 
 -12  -1   1       14.99       41.66     42.90 o 
 -11  -1   1       37.38       66.27     46.89 o 
 -10  -1   1      166.99      175.59     50.32 o 
  -9  -1   1       98.74      120.17     46.61 o 
  -8  -1   1     1253.76     1086.38     94.46 o 
  -7  -1   1      642.60      628.30     69.51 o 
  -6  -1   1      606.96      644.56     39.01 o 
  -5  -1   1     5241.02     4990.42    309.85 o 
  -4  -1   1      102.71       92.30     17.85 o 
  -3  -1   1      702.33      662.26     29.35 o 
  -2  -1   1    28163.69    32548.47   1589.07 o 
  -1  -1   1        4.50        0.00      5.74 o 
   0  -1   1     5147.11     6579.09    110.14 o 
   2  -1   1     4328.56     4464.87    443.36 o 
   3  -1   1     2641.46     2661.90     50.49 o 
   4  -1   1     4139.27     4343.74     71.57 o 
   5  -1   1      877.38      902.67    119.42 o 
   6  -1   1      105.51       64.78     40.56 o 
   7  -1   1      638.39      725.63     63.94 o 
   8  -1   1      107.41      138.60     44.00 o 
   9  -1   1      163.45      152.07     48.26 o 
  10  -1   1      466.84      574.88     81.81 o 
  11  -1   1      131.54      111.92     51.29 o 
  12  -1   1      206.72      230.86     64.49 o 
  13  -1   1        0.40       23.10     45.65 o 
 -13   0   1       48.08       97.35     55.69 o 
 -12   0   1       21.76       23.24     39.46 o 
 -11   0   1       11.40       26.95     42.49 o 
 -10   0   1      305.79      274.58     58.02 o 
  -9   0   1      158.55      194.56     50.87 o 
  -8   0   1      692.29      686.56     73.97 o 
  -7   0   1      156.78      181.22     26.57 o 
  -6   0   1     2028.83     2097.68     65.13 o 
  -5   0   1     1576.22     1440.29     93.22 o 
  -4   0   1     2364.04     2241.88     55.74 o 
  -3   0   1     1482.97     1297.08     37.80 o 
  -2   0   1       76.69       85.09     10.98 o 
  -1   0   1    24008.18    26876.72    240.35 o 
   1   0   1     7358.79     7322.22     97.35 o 
   2   0   1     2885.18     2624.30     70.95 o 
   3   0   1        4.70       10.86     17.19 o 
   4   0   1      526.73      495.69     22.24 o 
   5   0   1     7015.15     7489.66     96.07 o 
   6   0   1      931.62     1067.65    107.73 o 
   7   0   1     2403.54     2319.82    178.95 o 
   8   0   1        6.66       33.96     34.92 o 
   9   0   1      150.12      173.39     52.25 o 
  10   0   1      110.32      155.65     50.60 o 
  11   0   1       50.84       71.64     48.40 o 
  12   0   1      132.42      231.27     60.91 o 
  13   0   1        4.71        0.00     41.11 o 
 -13   1   1      104.80       86.62     52.39 o 
 -12   1   1      132.58      132.27     53.76 o 
 -11   1   1      244.05      247.36     60.64 o 
 -10   1   1      115.69      145.34     49.64 o 
  -9   1   1      921.74      868.99     87.59 o 
  -8   1   1      306.47      289.46     32.95 o 
  -7   1   1     1313.22     1350.61     58.42 o 
  -6   1   1     1473.50     1437.72     65.45 o 
  -5   1   1     1652.63     1499.13    119.83 o 
  -4   1   1     4217.62     3951.56     75.05 o 
  -3   1   1       23.32       11.20     11.48 o 
  -2   1   1     2650.56     2799.20     72.32 o 
  -1   1   1    13597.13    14163.25   1086.86 o 
   0   1   1       55.79       42.73      5.76 o 
   1   1   1     2741.92     3109.94     72.05 o 
   2   1   1    14736.41    16129.00    209.00 o 
   3   1   1     4171.86     3933.42    112.61 o 
   4   1   1     5277.86     4584.76    135.71 o 
   5   1   1        0.14        4.77     12.44 o 
   6   1   1      656.26      549.10     65.79 o 
   7   1   1     1701.69     1442.91    101.47 o 
   8   1   1     1313.96     1182.08    100.79 o 
   9   1   1       51.89       10.31     38.22 o 
  10   1   1        2.03        0.00     29.97 o 
  11   1   1       35.22       23.24     36.71 o 
  12   1   1       14.26       56.51     49.64 o 
 -13   2   1       11.65       44.41     44.14 o 
 -12   2   1       85.34       97.76     49.50 o 
 -11   2   1        2.62        0.00     36.71 o 
 -10   2   1      546.03      593.86     78.65 o 
  -9   2   1     1111.74     1118.43     87.24 o 
  -8   2   1      415.37      453.47     43.24 o 
  -7   2   1     2209.13     2176.85    126.70 o 
  -6   2   1      109.27      105.41     21.00 o 
  -5   2   1     3308.15     3193.32     77.69 o 
  -4   2   1     3816.21     3642.81     76.56 o 
  -3   2   1      190.45      172.56     27.09 o 
  -2   2   1    25338.79    25034.79    273.21 o 
  -1   2   1       18.53        1.02     12.26 o 
   0   2   1    31859.69    38767.96   2715.42 o 
   1   2   1     1087.27     1151.81     28.77 o 
   2   2   1      900.41      834.98     28.40 o 
   3   2   1     4359.67     4512.40    163.97 o 
   4   2   1      345.79      311.98     43.17 o 
   5   2   1     1800.70     1516.38     41.40 o 
   6   2   1      113.23      133.65     42.90 o 
   7   2   1       69.57       98.31     43.17 o 
   8   2   1     1571.74     1465.19    114.26 o 
   9   2   1        2.74        8.66     37.81 o 
  10   2   1       29.66       33.55     45.65 o 
  11   2   1       84.02      192.36     63.25 o 
  12   2   1       45.10       70.26     54.59 o 
 -13   3   1       36.91       55.96     46.34 o 
 -12   3   1       42.08       82.09     47.99 o 
 -11   3   1       19.92       29.29     36.99 o 
 -10   3   1      168.60      136.70     32.41 o 
  -9   3   1      906.76      902.02    102.57 o 
  -8   3   1     1789.86     1807.02     75.85 o 
  -7   3   1      582.99      531.99     41.97 o 
  -6   3   1       49.30       52.26     20.19 o 
  -5   3   1     2579.87     2345.59     70.68 o 
  -4   3   1     7933.16     8118.75    176.82 o 
  -3   3   1     2530.13     2648.22     95.56 o 
  -2   3   1     4675.46     5087.04    125.67 o 
  -1   3   1      755.36      775.46     32.30 o 
   0   3   1    10984.56    12683.86    441.74 o 
   1   3   1     8018.46     9286.68    311.39 o 
   2   3   1        2.03        0.00      9.20 o 
   3   3   1      318.66      251.13     34.65 o 
   4   3   1      218.77      237.92     19.94 o 
   5   3   1     1012.31      964.20    110.27 o 
   6   3   1      568.65      444.40     65.72 o 
   7   3   1      464.35      418.27     66.69 o 
   8   3   1      218.89      222.34     56.79 o 
   9   3   1        9.47       50.32     39.60 o 
  10   3   1       24.95       23.24     41.94 o 
  11   3   1        8.72       17.46     47.30 o 
  12   3   1       26.74       56.92     54.59 o 
 -13   4   1        6.13       68.06     45.79 o 
 -12   4   1       13.74       15.54     40.56 o 
 -11   4   1      176.05      194.42     56.92 o 
 -10   4   1      162.67      146.70     34.71 o 
  -9   4   1      378.75      332.81     39.60 o 
  -8   4   1      550.04      446.17     43.31 o 
  -7   4   1      136.27      135.43     26.58 o 
  -6   4   1      691.20      766.69     66.69 o 
  -5   4   1      551.92      464.88     51.15 o 
  -4   4   1     1227.49      998.52     67.92 o 
  -3   4   1      540.48      492.25     48.26 o 
  -2   4   1     3004.74     3147.34    109.31 o 
  -1   4   1       52.96       38.93     13.58 o 
   0   4   1     1093.53      988.08     45.34 o 
   1   4   1     2549.23     2750.03     58.15 o 
   2   4   1      358.57      323.68     21.95 o 
   3   4   1     1282.50     1239.77    105.61 o 
   4   4   1     1415.06     1404.15     50.89 o 
   5   4   1     1076.29     1112.36     93.91 o 
   6   4   1      537.94      480.28     69.16 o 
   7   4   1      520.95      538.31     75.62 o 
   8   4   1      383.93      432.71     73.70 o 
   9   4   1       14.92       22.27     42.07 o 
  10   4   1        2.42        7.42     39.05 o 
  11   4   1        0.37        0.00     53.35 o 
 -13   5   1        0.31        4.67     41.94 o 
 -12   5   1      125.81      133.92     50.74 o 
 -11   5   1      289.37      278.93     46.16 o 
 -10   5   1       53.37       99.34     29.60 o 
  -9   5   1      190.98      191.14     33.45 o 
  -8   5   1     1002.20      924.14     82.43 o 
  -7   5   1      432.33      477.40     60.09 o 
  -6   5   1      809.84      737.96     68.75 o 
  -5   5   1        8.35       48.54     27.50 o 
  -4   5   1      300.65      262.35     43.04 o 
  -3   5   1     2738.80     2732.24    116.74 o 
  -2   5   1     1808.46     1706.22     89.10 o 
  -1   5   1      101.25      116.79     18.56 o 
   0   5   1     3435.93     3404.90    138.84 o 
   1   5   1     2938.62     2845.10    132.61 o 
   2   5   1       10.06       40.02     13.52 o 
   3   5   1     2033.25     1987.38     56.08 o 
   4   5   1      972.41      928.44     52.13 o 
   5   5   1     1611.69     1472.52     73.58 o 
   6   5   1     1663.98     1523.62    119.62 o 
   7   5   1      168.31       98.04     44.96 o 
   8   5   1      108.88       79.34     42.62 o 
   9   5   1       30.44       10.45     42.62 o 
  10   5   1       83.40       47.99     47.44 o 
  11   5   1        0.24        0.00     64.21 o 
 -13   6   1        2.63        9.49     39.46 o 
 -12   6   1        4.93       11.82     38.36 o 
 -11   6   1      275.01      292.82     45.25 o 
 -10   6   1      819.38      797.98     64.13 o 
  -9   6   1        0.25        0.00     21.77 o 
  -8   6   1      418.45      438.46     44.94 o 
  -7   6   1     1731.15     1569.68    107.39 o 
  -6   6   1      615.85      591.66     67.10 o 
  -5   6   1      137.90      254.51     47.16 o 
  -4   6   1      376.35      392.28     53.49 o 
  -3   6   1     1317.00     1160.49     83.87 o 
  -2   6   1     1560.76     1827.26     74.09 o 
  -1   6   1     1648.50     2079.30     94.81 o 
   0   6   1     2642.23     2580.98     95.80 o 
   1   6   1     3061.64     3452.35    130.81 o 
   2   6   1     1002.60      797.50     48.13 o 
   3   6   1       80.63      105.04     18.41 o 
   4   6   1       90.38       88.85     28.40 o 
   5   6   1     1082.31     1007.65     65.15 o 
   6   6   1      651.83      627.23     58.92 o 
   7   6   1        0.10        0.00     40.15 o 
   8   6   1      139.03      265.10     67.65 o 
   9   6   1      128.83      133.37     61.19 o 
  10   6   1       36.67       17.05     51.01 o 
 -13   7   1       33.50       83.46     51.56 o 
 -12   7   1       28.43       36.79     32.07 o 
 -11   7   1      165.69      188.49     38.78 o 
 -10   7   1      699.91      748.03     64.70 o 
  -9   7   1       89.24       73.13     30.14 o 
  -8   7   1       56.44       31.35     31.76 o 
  -7   7   1      211.82      261.80     52.11 o 
  -6   7   1       13.43       31.90     28.60 o 
  -5   7   1      135.02      146.57     38.64 o 
  -4   7   1      282.14      416.35     58.16 o 
  -3   7   1     1235.36     1096.00     88.00 o 
  -2   7   1      171.54      191.23     33.03 o 
  -1   7   1        1.95        5.68     16.10 o 
   0   7   1      699.93      751.93     42.88 o 
   1   7   1     1132.55     1118.38     65.42 o 
   2   7   1      781.97      796.93     54.25 o 
   3   7   1       37.84       39.16     18.59 o 
   4   7   1      276.65      251.94     38.42 o 
   5   7   1      579.49      734.79     92.95 o 
   6   7   1        0.58        0.00     39.32 o 
   7   7   1        0.73       51.01     46.61 o 
   8   7   1       18.86       42.90     42.62 o 
   9   7   1       54.62      166.92     71.09 o 
 -12   8   1        4.97       35.46     38.09 o 
 -11   8   1      133.30      145.32     37.42 o 
 -10   8   1      215.37      195.36     40.13 o 
  -9   8   1      130.47      104.36     43.86 o 
  -8   8   1       18.78       10.45     28.74 o 
  -7   8   1      431.27      382.80     64.90 o 
  -6   8   1      687.45      730.39     83.19 o 
  -5   8   1      218.10      157.44     42.90 o 
  -4   8   1       99.19      109.17     43.04 o 
  -3   8   1     2081.46     1986.72    123.75 o 
  -2   8   1      630.32      523.03    100.37 o 
  -1   8   1      259.41      338.53     33.63 o 
   0   8   1      462.35      538.39     40.27 o 
   1   8   1      194.83      134.45     25.31 o 
   2   8   1      167.43      236.60     28.20 o 
   3   8   1        6.04        0.00     36.57 o 
   4   8   1       32.33       25.71     43.17 o 
   5   8   1      220.68      334.12     71.22 o 
   6   8   1        4.62       76.59     45.79 o 
   7   8   1       26.38       97.76     52.52 o 
   8   8   1        1.61        0.14     51.84 o 
   9   8   1       48.66       68.89     74.25 o 
 -11   9   1       69.80      125.99     38.37 o 
 -10   9   1       90.90       87.66     52.46 o 
  -9   9   1      120.72      171.19     49.22 o 
  -8   9   1      225.31      175.04     51.42 o 
  -7   9   1      295.80      391.18     68.75 o 
  -6   9   1      410.47      457.87     72.05 o 
  -5   9   1      439.25      387.47     69.02 o 
  -4   9   1      122.41      115.22     43.17 o 
  -3   9   1      807.71      815.23     88.55 o 
  -2   9   1      399.96      357.83     45.57 o 
  -1   9   1      479.96      588.50     44.69 o 
   0   9   1       91.86      103.79     24.82 o 
   1   9   1      230.41      197.28     35.63 o 
   2   9   1      619.95      678.88     57.46 o 
   3   9   1      677.20      623.14     93.22 o 
   4   9   1        0.32       52.39     43.17 o 
   5   9   1        2.72       14.02     45.65 o 
   6   9   1        4.88       23.92     48.54 o 
   7   9   1        2.77       24.61     54.86 o 
   8   9   1        1.65       23.51     68.20 o 
 -11  10   1       21.86       65.45     50.05 o 
 -10  10   1       77.03      166.92     53.76 o 
  -9  10   1      106.80       72.74     43.17 o 
  -8  10   1        1.41       21.31     35.75 o 
  -7  10   1        0.12        4.81     33.69 o 
  -6  10   1      104.12       90.47     42.07 o 
  -5  10   1      488.85      381.56     69.71 o 
  -4  10   1        3.47        3.16     40.15 o 
  -3  10   1      198.33      180.67     51.84 o 
  -2  10   1     1188.52     1150.19     79.45 o 
  -1  10   1      315.12      308.71     45.62 o 
   0  10   1        2.76        0.00     26.72 o 
   1  10   1      258.36      252.76     42.73 o 
   2  10   1       60.39      113.71     55.55 o 
   3  10   1      196.75      246.81     66.27 o 
   4  10   1        5.29        7.15     40.84 o 
   5  10   1       57.49       65.72     49.77 o 
   6  10   1      120.75       95.15     60.91 o 
 -10  11   1       21.08       97.49     56.24 o 
  -7  11   1       58.35       88.69     45.79 o 
  -6  11   1       39.99       83.74     42.76 o 
  -5  11   1      315.58      287.23     68.34 o 
  -4  11   1       14.44       24.75     43.17 o 
  -3  11   1        0.05       25.02     43.72 o 
  -2  11   1      540.85      413.06     56.31 o 
  -1  11   1      310.15      331.21     51.29 o 
   0  11   1       51.04      106.58     43.38 o 
   1  11   1       20.75       35.59     31.20 o 
   2  11   1       49.73       79.20     54.04 o 
   3  11   1      163.39      153.86     59.26 o 
   4  11   1        0.55       50.32     51.01 o 
   5  11   1       53.41       56.65     51.84 o 
  -8  12   1       12.02        0.00     43.86 o 
  -7  12   1       59.87       62.56     40.84 o 
  -6  12   1       59.43       74.52     42.62 o 
  -5  12   1      146.17      152.49     52.66 o 
  -4  12   1      109.11      128.01     54.17 o 
  -3  12   1       19.19       51.42     45.51 o 
  -2  12   1      135.66      166.65     55.82 o 
  -1  12   1      245.40      280.17     48.76 o 
   0  12   1      115.03      105.61     36.83 o 
   1  12   1        8.24       96.66     50.60 o 
   2  12   1       69.14      102.02     57.89 o 
   3  12   1       63.04      124.71     66.41 o 
  -5  13   1        7.09        8.94     44.96 o 
  -4  13   1       99.76       81.81     50.87 o 
  -3  13   1        0.02       13.89     40.01 o 
  -2  13   1       43.03       51.56     47.85 o 
  -1  13   1      111.78       94.96     40.29 o 
   0  13   1       24.32       71.91     63.52 o 
   1  13   1       18.49      114.81     72.05 o 
   0 -14   2       64.59       69.10     43.13 o 
   1 -14   2       45.89      107.94     55.00 o 
   2 -14   2       27.15       30.80     49.91 o 
   3 -14   2        4.96       35.75     50.60 o 
   4 -14   2        0.07        0.14     51.70 o 
   5 -14   2       69.64      102.99     55.96 o 
   6 -14   2       60.10      125.54     56.65 o 
  -3 -13   2       66.16       43.17     71.77 o 
  -2 -13   2      110.41      154.82     70.54 o 
  -1 -13   2       32.90       81.07     38.36 o 
   0 -13   2       32.46      116.66     52.11 o 
   1 -13   2       53.39       83.89     37.42 o 
   2 -13   2       18.03       36.85     50.74 o 
   3 -13   2        3.82       52.80     49.22 o 
   4 -13   2      102.15      108.62     48.40 o 
   5 -13   2      470.47      485.10     84.97 o 
   6 -13   2      484.84      494.72     85.80 o 
   7 -13   2       99.48      150.84     58.16 o 
   8 -13   2       11.62       21.86     51.42 o 
  -5 -12   2       33.74       71.91     61.32 o 
  -2 -12   2      125.34      160.45     37.26 o 
  -1 -12   2        5.84       54.32     51.77 o 
   0 -12   2       48.33       40.09     41.04 o 
   1 -12   2      377.35      394.85     53.98 o 
   2 -12   2      150.84      244.47     66.00 o 
   3 -12   2       84.54       47.30     41.94 o 
   4 -12   2       12.60       48.26     47.30 o 
   5 -12   2      212.51      211.06     61.87 o 
   6 -12   2      585.25      578.04     86.21 o 
   7 -12   2      131.06      150.70     51.01 o 
   8 -12   2       16.77       49.22     41.80 o 
   9 -12   2       85.42      105.60     47.16 o 
  10 -12   2      120.82      110.69     55.14 o 
  -6 -11   2       14.44       52.11     68.34 o 
  -5 -11   2       37.14      105.19     59.26 o 
  -4 -11   2       19.38      112.47     53.62 o 
  -3 -11   2       85.77       95.97     56.51 o 
  -2 -11   2      609.37      665.76     85.18 o 
  -1 -11   2      119.67      188.58     37.30 o 
   0 -11   2        4.65       27.52     29.29 o 
   1 -11   2      449.44      382.00     73.63 o 
   2 -11   2      268.23      324.29     50.18 o 
   3 -11   2      486.20      473.68     80.16 o 
   4 -11   2        0.03        0.00     38.22 o 
   5 -11   2       23.00      131.45     47.30 o 
   6 -11   2      679.43      535.83     80.30 o 
   7 -11   2      643.75      719.26     94.19 o 
   8 -11   2       33.20       29.97     37.95 o 
   9 -11   2       34.24       83.60     45.79 o 
  11 -11   2      150.60      168.02     58.44 o 
  -7 -10   2        8.64       53.90     62.15 o 
  -6 -10   2       39.77       20.76     45.10 o 
  -5 -10   2      376.73      384.86     77.55 o 
  -4 -10   2      102.66      141.62     51.01 o 
  -3 -10   2        4.61       28.66     25.22 o 
  -2 -10   2      667.86      645.02     61.53 o 
  -1 -10   2      684.70      694.68     76.45 o 
   0 -10   2      271.86      264.46     42.46 o 
   1 -10   2        0.15       31.83     27.06 o 
   2 -10   2      443.18      402.11     48.11 o 
   3 -10   2      573.84      498.85     74.52 o 
   4 -10   2      484.71      504.35     76.59 o 
   5 -10   2       23.70       55.82     38.36 o 
   6 -10   2      684.31      603.21     80.44 o 
   7 -10   2      564.91      525.66     78.51 o 
   8 -10   2       42.99       55.14     42.49 o 
   9 -10   2      133.39      163.49     51.97 o 
  10 -10   2        2.32       26.81     37.95 o 
  11 -10   2       22.76       40.05     31.30 o 
  -8  -9   2       29.01       72.87     62.84 o 
  -7  -9   2        4.29        9.62     48.12 o 
  -6  -9   2      159.53      224.81     62.01 o 
  -5  -9   2      658.79      669.21     92.12 o 
  -4  -9   2     1501.48     1693.86     90.07 o 
  -3  -9   2        9.19       19.43     25.81 o 
  -2  -9   2      302.54      310.23     42.11 o 
  -1  -9   2     1539.15     1627.97     86.76 o 
   0  -9   2      315.09      375.37     45.63 o 
   1  -9   2      205.10      194.43     34.72 o 
   2  -9   2      998.56      994.57     89.44 o 
   3  -9   2      232.56      238.97     53.07 o 
   4  -9   2      653.21      718.98     80.16 o 
   5  -9   2       42.77       70.26     31.35 o 
   6  -9   2       19.34       48.40     34.24 o 
   7  -9   2      376.07      348.70     62.70 o 
   8  -9   2        6.14        5.77     32.86 o 
   9  -9   2       51.37       26.26     37.54 o 
  10  -9   2      130.25      126.77     47.30 o 
  11  -9   2        1.22        0.00     25.56 o 
  -9  -8   2       51.54       69.30     59.95 o 
  -8  -8   2       38.18       77.27     56.51 o 
  -7  -8   2      144.00      158.67     67.79 o 
  -6  -8   2      138.06      153.72     62.29 o 
  -5  -8   2      200.70      205.15     58.57 o 
  -4  -8   2      197.29      241.19     36.92 o 
  -3  -8   2      140.00      140.94     38.50 o 
  -2  -8   2      334.35      307.50     81.67 o 
  -1  -8   2     3467.09     3500.10    227.35 o 
   0  -8   2      723.59      697.61     57.20 o 
   1  -8   2      417.10      533.98     50.03 o 
   2  -8   2     2286.19     2447.43     98.78 o 
   3  -8   2     1861.42     1873.42    118.94 o 
   4  -8   2     1808.45     1654.66    112.47 o 
   5  -8   2      208.01      201.85     46.61 o 
   6  -8   2      154.44      184.94     44.41 o 
   7  -8   2      224.64      252.04     52.52 o 
   8  -8   2      317.41      347.05     60.22 o 
   9  -8   2      143.66      139.42     45.10 o 
  10  -8   2      140.52      167.23     37.49 o 
  11  -8   2      128.26      175.49     39.11 o 
  12  -8   2       26.51       47.30     39.74 o 
 -10  -7   2        3.50       44.96     57.61 o 
  -9  -7   2       32.52       15.12     45.92 o 
  -8  -7   2       60.90       23.79     52.52 o 
  -7  -7   2      120.31      142.72     61.74 o 
  -6  -7   2       14.48        0.00     40.15 o 
  -5  -7   2       12.52       16.85     27.22 o 
  -4  -7   2      310.72      383.49     46.96 o 
  -3  -7   2       54.74       50.77     25.43 o 
  -2  -7   2      202.99      219.59     39.26 o 
  -1  -7   2     2988.64     3226.31     70.36 o 
   0  -7   2     4705.44     4203.06    118.67 o 
   1  -7   2       47.00       18.28     22.89 o 
   2  -7   2      189.85      268.95     47.30 o 
   3  -7   2     3466.27     3944.29    159.64 o 
   4  -7   2     2869.85     2580.85    131.59 o 
   5  -7   2      848.16      945.99     83.19 o 
   6  -7   2       31.49       54.59     33.27 o 
   7  -7   2       57.66       22.41     30.39 o 
   8  -7   2      826.94      832.69     83.32 o 
   9  -7   2        3.33        3.38     23.75 o 
  10  -7   2        8.87        8.86     24.76 o 
  11  -7   2       11.47       32.17     39.05 o 
  12  -7   2        8.44       22.27     44.14 o 
  13  -7   2        0.70        0.00     36.99 o 
 -11  -6   2       15.16        6.60     45.65 o 
 -10  -6   2        8.96        0.00     49.36 o 
  -9  -6   2       30.73       33.27     51.42 o 
  -8  -6   2      135.22      139.29     62.29 o 
  -7  -6   2      229.65      200.61     60.50 o 
  -6  -6   2      380.21      308.13     65.72 o 
  -5  -6   2     2450.01     2331.84    114.95 o 
  -4  -6   2     1366.91     1505.49     50.50 o 
  -3  -6   2      636.97      543.55     29.46 o 
  -2  -6   2      109.41       51.75     15.78 o 
  -1  -6   2      111.96       79.42     14.49 o 
   0  -6   2      588.56      439.59     64.90 o 
   1  -6   2      716.28      717.51     47.33 o 
   2  -6   2      201.05      262.48     41.66 o 
   3  -6   2     3128.35     3099.36    130.49 o 
   4  -6   2     5023.71     5137.64    171.19 o 
   5  -6   2     1520.80     1719.56    102.44 o 
   6  -6   2      100.38      141.21     36.30 o 
   7  -6   2     1076.44     1011.30     82.22 o 
   8  -6   2     1150.14     1182.84    114.54 o 
   9  -6   2       63.80      106.43     29.21 o 
  10  -6   2       15.18       27.19     25.88 o 
  11  -6   2       23.35        5.36     35.34 o 
  12  -6   2       59.98       99.00     48.95 o 
  13  -6   2       46.35       75.35     41.66 o 
 -11  -5   2       25.97       94.05     55.96 o 
 -10  -5   2       26.04        0.00     47.99 o 
  -9  -5   2      204.17      175.45     65.04 o 
  -8  -5   2      316.11      264.00     69.71 o 
  -7  -5   2       38.81       71.36     47.85 o 
  -6  -5   2      170.90      158.67     30.42 o 
  -5  -5   2      615.04      560.95     44.06 o 
  -4  -5   2     1201.62     1272.02     72.32 o 
  -3  -5   2     1067.34     1029.11     62.47 o 
  -2  -5   2       12.23        7.41      9.70 o 
  -1  -5   2     2349.22     2455.80     52.81 o 
   0  -5   2     8877.90    11130.32    174.14 o 
   1  -5   2     1096.09      975.12     50.18 o 
   2  -5   2      758.01     1065.34     71.91 o 
   3  -5   2      214.40      141.62     32.31 o 
   4  -5   2     5467.96     5408.23    161.84 o 
   5  -5   2     3607.12     3552.69    134.06 o 
   6  -5   2        5.15        0.00     20.21 o 
   7  -5   2      796.53      724.89     65.04 o 
   8  -5   2       99.18      104.89     25.70 o 
   9  -5   2      828.09      960.23     86.35 o 
  10  -5   2       68.75       38.77     40.84 o 
  11  -5   2       27.96       67.65     40.15 o 
  12  -5   2      272.00      237.46     63.11 o 
  13  -5   2       60.17      150.29     56.92 o 
 -12  -4   2       37.83       46.06     51.84 o 
 -11  -4   2      109.22      143.41     63.25 o 
 -10  -4   2       68.06       48.81     50.32 o 
  -9  -4   2      131.01      170.09     60.09 o 
  -8  -4   2      486.46      406.86     72.19 o 
  -7  -4   2      782.87      758.72     86.35 o 
  -6  -4   2       12.57       16.27     20.72 o 
  -5  -4   2      306.99      364.60     36.78 o 
  -4  -4   2     3636.56     3588.16    172.42 o 
  -3  -4   2     5524.93     6160.35    261.39 o 
  -2  -4   2      440.99      402.07     21.03 o 
  -1  -4   2      149.24      102.31     21.27 o 
   0  -4   2     1113.87     1459.55     55.22 o 
   1  -4   2    11562.44    11946.89    173.80 o 
   2  -4   2     2901.42     3771.18    118.94 o 
   3  -4   2      764.48      701.93     52.94 o 
   4  -4   2       11.23        6.19     18.70 o 
   5  -4   2      586.25      497.88     47.85 o 
   6  -4   2      675.75      607.87     78.03 o 
   7  -4   2     1036.90     1000.71    121.62 o 
   8  -4   2      327.89      395.15     80.85 o 
   9  -4   2      607.52      632.08     77.69 o 
  10  -4   2       66.65      114.12     47.71 o 
  11  -4   2      214.12      207.76     55.69 o 
  12  -4   2       78.53       53.35     46.61 o 
  13  -4   2        7.25       63.11     52.52 o 
 -12  -3   2       48.27       72.32     55.96 o 
 -11  -3   2      269.85      280.77     70.54 o 
 -10  -3   2      199.47      228.39     66.00 o 
  -9  -3   2        5.85       25.85     45.24 o 
  -8  -3   2       47.14       60.50     43.86 o 
  -7  -3   2     2000.14     1829.98     73.73 o 
  -6  -3   2      128.98      179.10     27.68 o 
  -5  -3   2      214.25      166.43     26.26 o 
  -4  -3   2     2597.42     2410.89     71.46 o 
  -3  -3   2    10943.82    12417.53    688.11 o 
  -2  -3   2     9635.18     9943.62    490.53 o 
  -1  -3   2      272.35      328.02     26.58 o 
   0  -3   2     9436.85    11788.08    333.78 o 
   1  -3   2     2235.97     2527.78     86.21 o 
   2  -3   2     3322.92     3170.86     96.25 o 
   3  -3   2      996.86     1036.46     56.92 o 
   4  -3   2     1398.10     1363.30     66.00 o 
   5  -3   2     3012.69     2764.07    104.77 o 
   6  -3   2       78.79       60.67     17.78 o 
   7  -3   2        0.46       37.73     16.35 o 
   8  -3   2     1114.08     1078.81    240.97 o 
   9  -3   2      435.24      374.82     60.91 o 
  10  -3   2      120.51      118.94     44.69 o 
  11  -3   2        1.46        0.00     33.27 o 
  12  -3   2       13.56       39.87     43.04 o 
  13  -3   2       15.49       28.60     46.06 o 
 -13  -2   2       19.34       44.69     52.80 o 
 -12  -2   2        3.13       38.09     42.90 o 
 -11  -2   2        0.80       37.67     44.96 o 
 -10  -2   2      145.72      152.07     56.37 o 
  -9  -2   2      343.31      351.72     66.41 o 
  -8  -2   2        0.21        0.00     27.64 o 
  -7  -2   2     1773.57     1586.11     66.22 o 
  -6  -2   2      250.64      334.49     33.45 o 
  -5  -2   2      753.97      707.97     40.54 o 
  -4  -2   2      436.19      320.86     47.51 o 
  -3  -2   2     4936.31     5325.59    177.17 o 
  -2  -2   2      453.52      433.79     27.09 o 
  -1  -2   2      417.88      482.06     26.83 o 
   0  -2   2     2152.11     2315.68     50.17 o 
   1  -2   2      167.28      149.05     20.49 o 
   2  -2   2    19558.81    21714.48    240.21 o 
   3  -2   2       49.60       60.22     18.01 o 
   4  -2   2       64.92       47.14     18.63 o 
   5  -2   2     1872.78     1840.25     55.46 o 
   6  -2   2      102.76      106.84     17.93 o 
   7  -2   2      903.82      933.94    109.66 o 
   8  -2   2      705.29      544.22     67.37 o 
   9  -2   2      238.25      245.30     54.45 o 
  10  -2   2     1202.73     1036.74    103.40 o 
  11  -2   2        0.02       23.65     42.49 o 
  12  -2   2       75.28       42.62     47.99 o 
  13  -2   2       29.47       87.31     50.87 o 
 -13  -1   2        0.69       38.36     49.77 o 
 -12  -1   2        4.42       49.09     48.67 o 
 -11  -1   2      205.07      219.59     63.80 o 
 -10  -1   2      332.15      327.93     66.27 o 
  -9  -1   2      460.57      513.83     72.74 o 
  -8  -1   2       17.36       27.90     21.10 o 
  -7  -1   2       14.72        0.00     18.19 o 
  -6  -1   2     5616.13     5571.52    362.45 o 
  -5  -1   2      694.04      680.97     38.25 o 
  -4  -1   2      177.52      208.98     22.31 o 
  -3  -1   2     2498.65     2393.01     85.87 o 
  -2  -1   2        4.79       20.51     18.56 o 
  -1  -1   2     2257.68     2661.23     95.91 o 
   0  -1   2     1241.94     1475.29     46.46 o 
   1  -1   2       62.12       47.02     12.37 o 
   2  -1   2    36308.27    43199.21   1047.95 o 
   3  -1   2      129.35       90.95     15.95 o 
   4  -1   2      224.68      200.02     16.58 o 
   5  -1   2     1391.92     1161.00     85.80 o 
   6  -1   2        4.61       27.40     14.36 o 
   7  -1   2      500.31      480.40     31.04 o 
   8  -1   2       67.00       47.30     34.65 o 
   9  -1   2     1020.16     1052.69     97.35 o 
  10  -1   2      353.29      338.11     65.59 o 
  11  -1   2      106.91       84.84     46.89 o 
  12  -1   2       20.30       95.42     50.74 o 
  13  -1   2       20.98       37.54     46.89 o 
 -13   0   2        1.24       63.25     47.30 o 
 -12   0   2        0.12        0.00     38.64 o 
 -11   0   2       47.44       39.46     44.41 o 
 -10   0   2       33.91       50.32     41.39 o 
  -9   0   2      833.44      940.08     90.34 o 
  -8   0   2      125.56      142.72     28.06 o 
  -7   0   2      276.37      273.60     38.91 o 
  -6   0   2     2342.84     2346.55     72.06 o 
  -5   0   2      411.93      379.31     28.82 o 
  -4   0   2       67.93       53.89     15.09 o 
  -3   0   2     4417.52     4419.35     72.66 o 
  -2   0   2     2589.82     2584.42    138.94 o 
  -1   0   2     1539.11     1781.29    128.56 o 
   0   0   2      559.98      717.86     24.18 o 
   1   0   2     5934.08     5210.10     60.50 o 
   2   0   2     1182.62     1181.25     51.84 o 
   3   0   2     3302.49     2670.22     88.82 o 
   4   0   2     2369.37     2340.91     95.70 o 
   5   0   2     2156.20     2064.27    100.65 o 
   6   0   2     5091.37     5199.12     87.17 o 
   7   0   2      163.27      179.71     46.75 o 
   8   0   2      403.52      390.63     60.09 o 
   9   0   2      252.03      325.60     61.19 o 
  10   0   2      126.89      109.45     48.40 o 
  11   0   2       16.31       12.24     42.90 o 
  12   0   2        2.54       28.19     44.82 o 
  13   0   2        4.29        0.00     44.41 o 
 -13   1   2       87.47      117.29     53.90 o 
 -12   1   2        1.51        0.00     32.59 o 
 -11   1   2       16.94        0.00     37.67 o 
 -10   1   2      282.28      246.12     57.34 o 
  -9   1   2        8.05        2.97     23.30 o 
  -8   1   2       83.57       76.85     25.22 o 
  -7   1   2      412.87      362.96     46.75 o 
  -6   1   2     4444.84     4298.50    188.37 o 
  -5   1   2     1900.41     1915.12    102.57 o 
  -4   1   2       17.57        3.61     12.11 o 
  -3   1   2     1393.35     1516.43    103.95 o 
  -2   1   2    41545.39    44687.75    396.27 o 
  -1   1   2      236.05      183.66     17.58 o 
   0   1   2      733.51      664.61     50.99 o 
   1   1   2    17750.46    18383.48    612.24 o 
   2   1   2     1410.07     1241.61     58.30 o 
   3   1   2     6794.83     7149.79    156.61 o 
   4   1   2       56.66       71.09     29.42 o 
   5   1   2     1443.35     1590.17     93.50 o 
   6   1   2     5858.74     6320.95    196.90 o 
   7   1   2      348.00      340.31     57.61 o 
   8   1   2      570.18      650.37     78.65 o 
   9   1   2      175.57      185.35     51.01 o 
  10   1   2      121.36      181.22     55.41 o 
  11   1   2        5.15       28.46     43.72 o 
  12   1   2        0.05        0.00     51.01 o 
 -13   2   2       30.91       18.56     45.10 o 
 -12   2   2       31.85       44.55     43.31 o 
 -11   2   2        2.77        0.00     36.57 o 
 -10   2   2     1029.15     1168.13     84.29 o 
  -9   2   2     1121.43     1198.96    192.50 o 
  -8   2   2     2115.56     2023.10     79.21 o 
  -7   2   2      241.03      207.43     42.14 o 
  -6   2   2     1172.68     1268.67     58.51 o 
  -5   2   2     1716.84     1399.29     95.49 o 
  -4   2   2     5065.49     5201.35    287.37 o 
  -3   2   2      653.84      628.64     48.26 o 
  -2   2   2       72.68      109.83     18.27 o 
  -1   2   2     4019.05     4044.85    336.88 o 
   0   2   2     7080.87     7569.75    242.83 o 
   1   2   2     2666.09     2993.50     52.54 o 
   2   2   2     7403.69     7163.15    395.35 o 
   3   2   2     9389.45     9380.85     96.53 o 
   4   2   2       39.29        2.20     27.09 o 
   5   2   2      649.31      724.48     71.09 o 
   6   2   2       62.51       92.67     35.47 o 
   7   2   2     1331.97     1160.08     97.90 o 
   8   2   2       94.58       74.94     37.95 o 
   9   2   2        0.16        0.00     33.00 o 
  10   2   2        7.79       93.22     49.36 o 
  11   2   2        0.43       38.36     46.89 o 
  12   2   2      111.27       77.27     58.30 o 
 -13   3   2       52.01       90.34     54.31 o 
 -11   3   2        2.07       12.92     40.01 o 
 -10   3   2      272.36      254.59     38.52 o 
  -9   3   2     1247.60     1352.54    163.14 o 
  -8   3   2     2277.15     2153.31    129.52 o 
  -7   3   2      486.04      563.01     42.81 o 
  -6   3   2      662.97      669.98     43.53 o 
  -5   3   2     2579.88     2355.25     71.91 o 
  -4   3   2     2297.15     2354.66    100.65 o 
  -3   3   2     1511.17     1538.06     77.69 o 
  -2   3   2       31.73       64.27     17.56 o 
  -1   3   2     9728.14     9113.63    859.95 o 
   0   3   2     4037.16     4535.12    200.25 o 
   1   3   2     1008.75      998.60     33.35 o 
   2   3   2      772.40      704.47     28.51 o 
   3   3   2     2139.85     2026.54    121.49 o 
   4   3   2     1229.86     1125.47     35.49 o 
   5   3   2      234.83      193.74     44.41 o 
   6   3   2      225.94      199.65     47.57 o 
   7   3   2     1253.35     1243.13    105.74 o 
   8   3   2       72.83       95.84     41.94 o 
   9   3   2        9.11        0.00     37.54 o 
  10   3   2       21.32       41.66     46.89 o 
  11   3   2       20.79       48.40     51.42 o 
  12   3   2        2.85        0.00     55.41 o 
 -13   4   2        1.54        0.00     41.52 o 
 -12   4   2       96.57      127.60     51.84 o 
 -11   4   2       61.79       69.37     31.50 o 
 -10   4   2       13.13       14.44     23.82 o 
  -9   4   2       51.36       51.43     25.89 o 
  -8   4   2       10.13       14.65     22.49 o 
  -7   4   2       27.85       49.83     23.26 o 
  -6   4   2      878.64      942.69     77.00 o 
  -5   4   2     6769.02     6959.91    191.81 o 
  -4   4   2     1029.92      916.15     69.30 o 
  -3   4   2      253.48      235.40     36.16 o 
  -2   4   2      310.56      316.45     30.90 o 
  -1   4   2     1992.97     1878.52     88.63 o 
   0   4   2     1820.66     1912.43     51.51 o 
   1   4   2      277.53      298.06     22.65 o 
   2   4   2       24.61       31.61     12.45 o 
   3   4   2     3796.88     3802.03     82.86 o 
   4   4   2      601.45      593.46     28.32 o 
   5   4   2        0.67        0.00     36.16 o 
   6   4   2      211.24      247.09     54.72 o 
   7   4   2      594.38      664.12     83.46 o 
   8   4   2      175.49      174.35     54.17 o 
   9   4   2       31.51       47.02     43.59 o 
  10   4   2       34.61       52.80     48.40 o 
  11   4   2       73.76      131.86     70.67 o 
 -13   5   2       51.43       43.59     51.42 o 
 -12   5   2      208.29      302.91     68.47 o 
 -11   5   2       27.35       27.50     29.03 o 
 -10   5   2        8.36       15.34     25.18 o 
  -9   5   2      290.76      329.36     40.49 o 
  -8   5   2        1.75        0.00     20.83 o 
  -7   5   2      103.55      124.10     27.74 o 
  -6   5   2       22.08       31.76     29.97 o 
  -5   5   2     2016.58     1929.24    108.62 o 
  -4   5   2      102.90      136.12     35.61 o 
  -3   5   2      250.87      272.11     43.45 o 
  -2   5   2      341.81      290.66     34.65 o 
  -1   5   2     2470.83     2766.30     75.55 o 
   0   5   2     2381.30     2273.93     61.87 o 
   1   5   2      407.78      398.79     29.51 o 
   2   5   2     1415.50     1442.10     49.43 o 
   3   5   2     1004.06      961.61     83.34 o 
   4   5   2      418.08      384.33     72.05 o 
   5   5   2      295.61      285.68     39.96 o 
   6   5   2      263.10      267.64     41.80 o 
   7   5   2      196.40      178.06     56.65 o 
   8   5   2       24.26       41.52     45.92 o 
   9   5   2        4.42        0.00     36.02 o 
  10   5   2        2.60       13.47     54.59 o 
  11   5   2       66.99       88.27     76.45 o 
 -13   6   2        6.20       34.79     48.95 o 
 -12   6   2       43.52       74.64     36.90 o 
 -11   6   2       38.62       36.80     38.64 o 
 -10   6   2       14.00       20.37     26.15 o 
  -9   6   2      157.47      201.12     36.19 o 
  -8   6   2     1114.12     1049.22    110.14 o 
  -7   6   2      224.81      256.71     49.64 o 
  -6   6   2       94.44      126.64     39.74 o 
  -5   6   2      341.46      267.30     48.95 o 
  -4   6   2        3.87       23.10     25.16 o 
  -3   6   2       99.28       70.26     30.94 o 
  -2   6   2     1259.88     1551.11     57.93 o 
  -1   6   2      903.34      817.37     59.97 o 
   0   6   2     2460.31     2541.60    208.44 o 
   1   6   2     4495.28     4151.54     90.80 o 
   2   6   2       15.10       41.11     16.25 o 
   3   6   2      453.68      536.51     33.87 o 
   4   6   2       78.56       61.22     26.18 o 
   5   6   2      340.85      455.93     48.60 o 
   6   6   2        6.32       11.11     24.88 o 
   7   6   2      232.50      186.59     54.17 o 
   8   6   2      297.79      352.27     74.11 o 
   9   6   2        7.66       59.95     49.36 o 
  10   6   2        4.10        0.00     51.29 o 
 -12   7   2       44.35      113.24     70.95 o 
 -11   7   2      150.48      207.82     40.30 o 
 -10   7   2       26.74       14.62     26.73 o 
  -9   7   2      142.41      122.08     42.90 o 
  -8   7   2      683.76      616.54     78.24 o 
  -7   7   2      165.82      139.70     42.76 o 
  -6   7   2       15.16       31.76     29.42 o 
  -5   7   2      908.81      916.70     85.25 o 
  -4   7   2      890.82      718.02     75.35 o 
  -3   7   2     1403.45     1414.59     99.14 o 
  -2   7   2        3.44        6.87     21.91 o 
  -1   7   2       46.83       28.67     20.15 o 
   0   7   2     1984.15     2239.69     72.01 o 
   1   7   2     1020.73      888.00     46.87 o 
   2   7   2        0.25        0.00     16.89 o 
   3   7   2       97.57      119.99     31.60 o 
   4   7   2      316.91      312.79     42.96 o 
   5   7   2      590.79      611.02     69.16 o 
   6   7   2      284.58      324.91     70.26 o 
   7   7   2      234.60      244.20     66.41 o 
   8   7   2      118.87      172.15     61.74 o 
 -12   8   2       23.81       35.78     32.59 o 
 -11   8   2       88.62       95.59     37.07 o 
 -10   8   2        5.74        0.00     40.15 o 
  -9   8   2       16.23       12.65     36.02 o 
  -8   8   2      717.00      657.38     84.70 o 
  -7   8   2      788.62      607.74     77.96 o 
  -6   8   2       26.56       12.79     31.62 o 
  -5   8   2       83.94       86.49     36.99 o 
  -4   8   2      515.93      537.21     69.85 o 
  -3   8   2     1181.59      967.30     91.02 o 
  -2   8   2      961.76      981.25     53.64 o 
  -1   8   2        7.54        8.00     19.47 o 
   0   8   2      609.33      625.29     43.67 o 
   1   8   2     1719.51     1871.64     70.35 o 
   2   8   2       25.60       24.71     18.86 o 
   3   8   2        4.00       37.65     60.71 o 
   4   8   2      276.11      320.65     69.85 o 
   5   8   2      346.66      358.46     74.66 o 
   6   8   2      457.15      633.73     94.05 o 
   7   8   2        6.70       43.17     50.19 o 
   8   8   2        1.53        0.14     54.45 o 
 -11   9   2       47.02       53.63     33.39 o 
 -10   9   2      109.32       81.71     32.86 o 
  -9   9   2        1.22       11.14     36.71 o 
  -8   9   2      138.45      169.54     48.40 o 
  -7   9   2      701.48      701.79     86.62 o 
  -6   9   2       10.69       25.99     38.91 o 
  -5   9   2        0.01        0.00     30.80 o 
  -4   9   2      569.53      587.39     79.61 o 
  -3   9   2       99.46      108.49     44.96 o 
  -2   9   2      423.80      448.17     52.73 o 
  -1   9   2       41.00       22.73     22.65 o 
   0   9   2      133.28      102.25     26.63 o 
   1   9   2      314.22      413.98     37.64 o 
   2   9   2      350.18      381.97     72.46 o 
   3   9   2      106.44      129.11     55.00 o 
   4   9   2      165.86      300.98     70.26 o 
   5   9   2       72.20      115.36     53.35 o 
   6   9   2        0.57       47.16     49.09 o 
   7   9   2        5.96        0.00     57.61 o 
 -10  10   2      197.78      229.35     64.90 o 
  -9  10   2       37.35        0.00     38.36 o 
  -8  10   2        0.59       44.69     37.26 o 
  -7  10   2       67.29       34.37     35.75 o 
  -5  10   2       27.56       14.30     38.36 o 
  -4  10   2       47.00       33.41     41.11 o 
  -3  10   2      358.97      355.02     69.16 o 
  -2  10   2      494.48      447.55     54.23 o 
  -1  10   2        4.59       29.82     24.46 o 
   0  10   2      337.89      335.61     47.67 o 
   1  10   2      317.01      259.47     42.76 o 
   2  10   2       73.05      165.41     58.44 o 
   4  10   2       24.19       59.26     50.46 o 
   5  10   2      196.66      201.71     62.70 o 
   6  10   2        7.89       43.17     60.91 o 
  -9  11   2       22.75       60.91     43.17 o 
  -6  11   2      306.31      298.78     66.27 o 
  -5  11   2      263.40      230.04     61.60 o 
  -3  11   2      326.57      270.05     66.14 o 
  -2  11   2      221.21      224.17     43.11 o 
  -1  11   2       98.70       92.89     39.67 o 
   0  11   2       38.85       51.38     31.92 o 
   1  11   2        0.42       66.00     45.79 o 
   2  11   2       88.81      143.96     59.67 o 
   3  11   2       18.11       71.50     53.76 o 
   4  11   2       10.18       27.91     57.34 o 
  -8  12   2      101.83       61.60     48.54 o 
  -7  12   2       94.99      104.50     44.55 o 
  -6  12   2      279.48      261.93     66.27 o 
  -5  12   2      165.83      160.05     57.34 o 
  -3  12   2       54.54       33.27     45.37 o 
  -2  12   2      218.82      222.61     59.95 o 
  -1  12   2      194.35      159.57     41.26 o 
   0  12   2        0.24       28.65     54.38 o 
   1  12   2       55.08      129.52     64.07 o 
   2  12   2       60.69      130.49     63.80 o 
  -5  13   2       16.14        7.29     43.86 o 
  -4  13   2       26.97       67.65     49.50 o 
  -3  13   2      113.59      110.96     52.66 o 
  -2  13   2      274.99      242.27     66.41 o 
  -1  13   2      146.55      185.26     53.49 o 
  -1 -14   3        5.95       56.07     40.29 o 
   0 -14   3       82.81      119.15     43.37 o 
   1 -14   3       84.19      127.67     52.39 o 
   2 -14   3        2.62       35.20     48.40 o 
   3 -14   3       80.30       54.86     49.91 o 
   4 -14   3      281.72      267.02     71.64 o 
   5 -14   3       99.67      188.92     63.80 o 
  -3 -13   3      111.26      221.92     81.54 o 
  -2 -13   3      266.41      301.08     50.75 o 
  -1 -13   3        1.24       91.12     34.18 o 
   0 -13   3       42.94      113.89     38.20 o 
   1 -13   3       28.25       36.83     32.11 o 
   2 -13   3        3.10       40.70     37.67 o 
   3 -13   3        3.41       55.00     45.37 o 
   4 -13   3      101.18      106.84     51.29 o 
   5 -13   3      139.06      102.85     53.07 o 
   6 -13   3      136.72      150.70     48.81 o 
   7 -13   3        0.13       11.27     36.30 o 
   8 -13   3       33.61       55.69     48.54 o 
  -5 -12   3        0.01       33.41     67.92 o 
  -4 -12   3       95.11      122.79     64.49 o 
  -3 -12   3      170.43      209.27     66.82 o 
  -2 -12   3      257.59      269.19     74.18 o 
  -1 -12   3        7.54       45.39     30.04 o 
   0 -12   3      201.53      239.92     45.14 o 
   1 -12   3      412.50      396.25     54.64 o 
   2 -12   3      155.84      207.07     60.91 o 
   3 -12   3        0.14       41.25     45.51 o 
   4 -12   3       72.95       60.22     47.44 o 
   5 -12   3      198.09      198.55     51.70 o 
   6 -12   3        9.51       43.45     35.06 o 
   7 -12   3        0.38       19.25     38.09 o 
   8 -12   3      104.86      121.27     51.15 o 
   9 -12   3      126.13       99.82     50.05 o 
  10 -12   3       52.02       83.32     52.39 o 
  -6 -11   3       20.70        4.95     52.94 o 
  -5 -11   3       21.07       14.85     44.55 o 
  -4 -11   3       65.30      170.91     57.06 o 
  -3 -11   3      518.52      478.83     55.99 o 
  -2 -11   3      359.38      357.64     49.52 o 
  -1 -11   3       19.69       49.16     51.01 o 
   0 -11   3      434.57      382.17     51.22 o 
   1 -11   3      626.42      613.26     62.62 o 
   2 -11   3      521.00      498.71     76.17 o 
   3 -11   3        1.83        0.00     31.07 o 
   4 -11   3        0.28        5.22     34.79 o 
   5 -11   3      236.62      244.06     55.96 o 
   6 -11   3      296.05      244.20     56.51 o 
   7 -11   3       76.40       48.54     36.44 o 
   8 -11   3       80.96      121.41     44.69 o 
   9 -11   3      133.63      197.04     55.96 o 
  10 -11   3      361.44      386.51     73.15 o 
  11 -11   3       10.05        0.00     47.02 o 
  -8 -10   3       16.20       28.05     54.86 o 
  -7 -10   3       93.00       80.30     63.94 o 
  -6 -10   3      226.45      227.97     71.91 o 
  -5 -10   3       21.92       17.05     49.64 o 
  -4 -10   3        7.03        8.29     26.27 o 
  -3 -10   3      256.16      277.50     43.44 o 
  -2 -10   3      308.84      302.78     44.98 o 
  -1 -10   3      249.85      247.76     40.73 o 
   0 -10   3      234.80      211.83     37.32 o 
   1 -10   3      634.00      633.05     62.97 o 
   2 -10   3      684.89      614.08     58.10 o 
   3 -10   3       34.93       29.84     37.26 o 
   4 -10   3        0.63        0.00     23.37 o 
   5 -10   3      488.89      431.61     67.65 o 
   6 -10   3      232.28      218.76     55.00 o 
   7 -10   3        1.08       28.60     36.16 o 
   8 -10   3        2.15       47.30     37.40 o 
   9 -10   3       30.57       39.19     39.60 o 
  10 -10   3       16.90       38.36     38.77 o 
  11 -10   3       12.77       62.01     48.95 o 
  -9  -9   3        2.11       20.21     51.42 o 
  -8  -9   3        5.42       15.67     52.52 o 
  -7  -9   3       56.30      101.47     59.67 o 
  -6  -9   3      109.05      135.99     64.49 o 
  -5  -9   3      460.99      436.01     85.94 o 
  -4  -9   3      711.95      711.26     65.38 o 
  -3  -9   3      562.32      668.06     60.41 o 
  -2  -9   3      660.71      671.23     58.10 o 
  -1  -9   3       35.91        9.62     30.94 o 
   0  -9   3      202.74      209.22     34.87 o 
   1  -9   3     1330.49     1152.20     93.84 o 
   2  -9   3      355.89      276.92     53.07 o 
   3  -9   3      874.98      771.92     82.91 o 
   4  -9   3        4.18       25.30     27.22 o 
   5  -9   3       19.60       21.86     27.64 o 
   6  -9   3     1263.66     1164.06    104.22 o 
   7  -9   3      393.59      398.06     66.27 o 
   8  -9   3      165.55      178.61     51.01 o 
   9  -9   3      117.28      134.34     47.99 o 
  10  -9   3       34.90       37.26     37.67 o 
  11  -9   3       58.73       88.75     35.83 o 
  12  -9   3        4.50        0.00     35.61 o 
  -9  -8   3       88.30       96.66     63.94 o 
  -8  -8   3       31.78       80.99     57.06 o 
  -7  -8   3      114.38      189.20     65.31 o 
  -6  -8   3       58.70      110.27     53.62 o 
  -5  -8   3      226.69      217.39     66.82 o 
  -4  -8   3      161.64      155.24     34.84 o 
  -3  -8   3      176.59      205.25     36.56 o 
  -2  -8   3     2715.02     2565.21    102.97 o 
  -1  -8   3      706.34      753.25    103.12 o 
   0  -8   3      396.11      353.13     42.01 o 
   1  -8   3     2726.21     2665.16    286.34 o 
   2  -8   3      548.22      541.33     68.34 o 
   3  -8   3     2468.10     2620.72    140.39 o 
   4  -8   3      229.84      259.60     49.50 o 
   5  -8   3       35.59       46.89     32.72 o 
   6  -8   3     1204.18     1127.49     95.70 o 
   7  -8   3      150.56      128.29     41.66 o 
   8  -8   3        4.58       37.67     33.82 o 
   9  -8   3        8.80       28.05     34.65 o 
  10  -8   3        3.46       23.73     29.47 o 
  11  -8   3      142.91      173.11     55.14 o 
  12  -8   3       81.69       77.82     49.64 o 
 -10  -7   3      114.57      113.16     66.55 o 
  -9  -7   3      103.12      124.85     60.77 o 
  -8  -7   3      172.09      193.32     64.07 o 
  -7  -7   3       48.10       49.91     52.11 o 
  -6  -7   3      129.92      143.69     60.36 o 
  -5  -7   3     1380.01     1423.14     78.27 o 
  -4  -7   3      559.28      504.33     49.82 o 
  -3  -7   3       13.45       35.97     24.38 o 
  -2  -7   3     1610.00     1399.71     83.60 o 
  -1  -7   3     2976.17     3203.04    106.72 o 
   0  -7   3     1313.87     1260.44     70.40 o 
   1  -7   3      108.08      225.04     34.22 o 
   2  -7   3     1799.82     1554.28    101.20 o 
   3  -7   3     1189.18     1268.56     93.09 o 
   4  -7   3      163.74      110.82     36.30 o 
   5  -7   3      197.59      192.77     42.90 o 
   6  -7   3      479.99      451.13     61.05 o 
   7  -7   3     1168.53     1164.20     93.91 o 
   8  -7   3       13.33       35.34     28.74 o 
   9  -7   3      122.76       80.38     29.43 o 
  10  -7   3      605.94      600.94     57.71 o 
  11  -7   3      118.72      108.62     47.71 o 
  13  -7   3       38.26       77.14     43.04 o 
 -10  -6   3       58.00       28.87     52.94 o 
  -9  -6   3      126.79      198.82     66.82 o 
  -8  -6   3       45.16       54.04     54.17 o 
  -7  -6   3       86.28       96.39     53.21 o 
  -6  -6   3      147.95      191.43     36.83 o 
  -5  -6   3     1109.05     1075.53    169.05 o 
  -4  -6   3     1425.84     1352.93     69.50 o 
  -3  -6   3     1581.35     1784.39     77.71 o 
  -2  -6   3      202.62      128.41     30.10 o 
  -1  -6   3      244.01      150.69     27.66 o 
   0  -6   3     1231.16     1067.95     86.90 o 
   1  -6   3      288.23      235.17     31.65 o 
   2  -6   3     3186.29     2995.82    128.84 o 
   3  -6   3     1090.76     1260.45     86.76 o 
   4  -6   3      788.05      789.24     70.26 o 
   5  -6   3      469.09      500.08     57.75 o 
   6  -6   3      555.24      513.56     59.81 o 
   7  -6   3     1983.12     2063.58    114.95 o 
   8  -6   3      148.53      129.13     27.13 o 
   9  -6   3        8.83        7.80     27.98 o 
  10  -6   3      421.23      529.37     82.22 o 
  11  -6   3      115.90      161.15     51.29 o 
  12  -6   3       12.25       31.76     43.86 o 
  13  -6   3        1.81       22.55     42.07 o 
 -11  -5   3       22.75       41.80     54.59 o 
 -10  -5   3       91.00      100.51     58.57 o 
  -9  -5   3       81.98       95.56     57.06 o 
  -8  -5   3        9.19       40.42     44.69 o 
  -7  -5   3      287.30      277.75     64.49 o 
  -6  -5   3      242.42      236.05     48.67 o 
  -5  -5   3     1492.23     1605.48    122.72 o 
  -4  -5   3     3258.62     3193.70     97.63 o 
  -3  -5   3     1760.19     1938.46    148.36 o 
  -2  -5   3        2.52       33.07     21.30 o 
  -1  -5   3     5226.64     5084.34    114.12 o 
   0  -5   3     3154.70     4051.62    101.12 o 
   1  -5   3     3275.30     3267.38    131.45 o 
   2  -5   3      128.46      127.05     33.69 o 
   3  -5   3     1497.59     1289.19     79.20 o 
   4  -5   3     1086.94     1123.91     75.49 o 
   5  -5   3       35.18       67.37     27.36 o 
   6  -5   3     1133.40     1126.39     78.10 o 
   7  -5   3     1359.09     1333.03     65.40 o 
   8  -5   3     1199.61     1100.71    141.00 o 
   9  -5   3       79.50       75.44     58.02 o 
  10  -5   3       67.97       66.69     45.24 o 
  11  -5   3      163.07      179.44     53.21 o 
  12  -5   3       87.94      214.22     61.19 o 
  13  -5   3        7.74       35.89     41.25 o 
 -12  -4   3       78.15      147.54     60.64 o 
 -11  -4   3       83.58      104.22     59.12 o 
 -10  -4   3        3.28        1.51     48.40 o 
  -9  -4   3      128.46      142.45     58.99 o 
  -8  -4   3       70.31       87.86     48.40 o 
  -7  -4   3      244.45      203.32     32.83 o 
  -6  -4   3       32.32       17.91     20.77 o 
  -5  -4   3     1875.64     2131.58     78.15 o 
  -4  -4   3     1566.07     1294.78     59.00 o 
  -3  -4   3       22.97        0.00     16.28 o 
  -2  -4   3     2504.23     2933.46     81.26 o 
  -1  -4   3      136.91      155.69     23.22 o 
   0  -4   3    10363.56    10863.50    150.62 o 
   1  -4   3    14007.49    17526.24    194.49 o 
   2  -4   3     4477.46     5191.95    142.86 o 
   3  -4   3     1613.13     1573.53     79.89 o 
   4  -4   3      796.18      612.01     51.84 o 
   5  -4   3        3.76       41.94     23.51 o 
   6  -4   3      337.16      343.75     32.58 o 
   7  -4   3      240.29      286.02     30.97 o 
   8  -4   3     1230.96     1229.29     60.87 o 
   9  -4   3       12.21        6.05     29.29 o 
  10  -4   3       46.72       14.16     35.47 o 
  11  -4   3      241.50      204.32     60.36 o 
  12  -4   3       43.00       88.55     51.42 o 
  13  -4   3       20.53       78.37     47.30 o 
 -12  -3   3       94.68      171.05     65.17 o 
 -11  -3   3      226.69      229.62     67.24 o 
 -10  -3   3        1.20       32.04     45.65 o 
  -9  -3   3       32.81       51.97     40.56 o 
  -8  -3   3       42.28       78.37     44.41 o 
  -7  -3   3       89.63       69.43     26.01 o 
  -6  -3   3        7.68        0.00     19.17 o 
  -5  -3   3     2559.91     2572.65    117.97 o 
  -4  -3   3     2946.35     3126.27    173.80 o 
  -3  -3   3      162.51      223.01     25.60 o 
  -2  -3   3     8270.85     9415.15    277.33 o 
  -1  -3   3    14542.96    17792.84    784.09 o 
   0  -3   3    31766.25    37622.63   1286.23 o 
   2  -3   3      839.80      840.94     52.94 o 
   3  -3   3     4153.79     4354.58    117.29 o 
   4  -3   3    10525.55    10405.08    185.49 o 
   5  -3   3     8029.14     9194.60    137.13 o 
   6  -3   3       28.15       66.69     23.92 o 
   7  -3   3     1067.90     1204.79     76.31 o 
   8  -3   3     1690.43     1393.41    103.40 o 
   9  -3   3       21.09       64.07     38.50 o 
  10  -3   3       54.53       63.66     45.51 o 
  11  -3   3       37.43       54.86     42.07 o 
  12  -3   3       49.33       65.59     47.57 o 
  13  -3   3        2.66        5.09     38.22 o 
 -12  -2   3       23.17      102.02     53.62 o 
 -11  -2   3       47.38      147.81     58.30 o 
 -10  -2   3       97.62      110.41     51.70 o 
  -9  -2   3      105.61      119.35     50.05 o 
  -8  -2   3      984.38      948.21    144.51 o 
  -7  -2   3      248.52      254.66     32.73 o 
  -6  -2   3      294.08      262.53     39.32 o 
  -5  -2   3       51.66       37.87     19.43 o 
  -4  -2   3     3545.05     3481.61     82.36 o 
  -3  -2   3     1205.30     1037.70     62.42 o 
  -2  -2   3      147.22      143.74     18.60 o 
  -1  -2   3      899.80      921.35     52.25 o 
   0  -2   3    21862.27    25149.97   1106.45 o 
   1  -2   3     1484.53     1519.50     62.56 o 
   2  -2   3     1295.29     1188.40     54.31 o 
   3  -2   3     3643.74     3819.85     95.97 o 
   4  -2   3     4121.94     4224.07    291.57 o 
   5  -2   3     4103.55     4360.61     83.99 o 
   6  -2   3     1808.87     2024.32    230.04 o 
   7  -2   3     1717.66     1874.37     59.92 o 
   8  -2   3       72.94       58.30     31.90 o 
   9  -2   3     2010.49     1976.54    133.37 o 
  10  -2   3      123.72       65.45     44.55 o 
  11  -2   3      227.00      291.36     65.86 o 
  12  -2   3      152.19      181.64     61.32 o 
  13  -2   3        2.92       42.49     41.39 o 
 -13  -1   3        7.65       45.79     49.91 o 
 -12  -1   3       42.16       50.46     48.12 o 
 -11  -1   3      293.28      355.02     70.40 o 
 -10  -1   3      273.69      232.79     58.71 o 
  -9  -1   3      132.02      153.72     48.67 o 
  -8  -1   3      889.15      926.30     56.66 o 
  -7  -1   3     2484.88     2691.01    144.10 o 
  -6  -1   3      857.98      783.96     45.54 o 
  -5  -1   3        1.69        3.24     15.41 o 
  -4  -1   3     2735.96     2546.83     74.18 o 
  -3  -1   3     6893.03     7344.93    156.54 o 
  -2  -1   3      158.97      156.20     18.26 o 
  -1  -1   3    10955.28    11584.36    781.33 o 
   0  -1   3    14056.95    15679.73    305.11 o 
   1  -1   3     1743.59     1494.34     54.86 o 
   2  -1   3        9.44       12.93     10.90 o 
   3  -1   3      250.86      204.92     17.70 o 
   4  -1   3     2785.15     2685.30    306.69 o 
   5  -1   3       28.85       18.93      9.90 o 
   6  -1   3      428.98      391.79     40.01 o 
   7  -1   3     1685.63     1643.25    108.21 o 
   8  -1   3      680.43      656.42     76.72 o 
   9  -1   3      622.84      708.67     85.52 o 
  10  -1   3        0.97       24.06     41.11 o 
  11  -1   3        3.68        0.00     40.56 o 
  12  -1   3       72.80       90.61     58.16 o 
  13  -1   3       20.91       91.02     75.07 o 
 -13   0   3        0.02       45.10     50.74 o 
 -12   0   3       60.07       93.09     50.60 o 
 -11   0   3       27.09       38.09     42.90 o 
 -10   0   3      184.99      168.16     51.70 o 
  -9   0   3      264.88      306.03     38.74 o 
  -8   0   3       30.82       36.67     24.06 o 
  -7   0   3     2657.73     2761.33    143.48 o 
  -6   0   3      250.97      276.33     34.10 o 
  -5   0   3       34.01       20.22     15.75 o 
  -4   0   3     1300.30     1174.06     78.58 o 
  -3   0   3     1148.03     1224.73     39.84 o 
  -2   0   3    10054.08    10037.59    287.90 o 
  -1   0   3      195.46      144.39     18.79 o 
   0   0   3       50.12       25.47     12.62 o 
   1   0   3     6818.17     6935.43    186.12 o 
   2   0   3     1625.00     1304.53     77.27 o 
   3   0   3       23.23        0.00     18.15 o 
   4   0   3     1267.76     1119.79     69.16 o 
   5   0   3     1531.40     1316.14     83.60 o 
   6   0   3      302.59      266.20     45.65 o 
   7   0   3       98.53      166.37     46.34 o 
   8   0   3       63.56      100.92     44.00 o 
   9   0   3      206.96      180.67     53.35 o 
  10   0   3      446.12      471.76     77.41 o 
  11   0   3       26.56       18.01     39.74 o 
  12   0   3       60.83       47.99     56.51 o 
 -13   1   3        7.28       44.96     46.61 o 
 -12   1   3       23.70       38.50     41.80 o 
 -11   1   3        1.89        0.00     36.71 o 
 -10   1   3       24.33       27.34     26.23 o 
  -9   1   3      412.31      398.80     41.56 o 
  -8   1   3      689.97      750.04     51.18 o 
  -7   1   3     1640.87     1552.77    118.39 o 
  -6   1   3     3253.80     3384.70    131.86 o 
  -5   1   3      924.95      805.01     41.54 o 
  -4   1   3      632.75      524.32     30.66 o 
  -3   1   3    13260.13    14188.10    194.08 o 
  -2   1   3      101.83      108.31     12.32 o 
  -1   1   3    13448.85    14175.98    409.75 o 
   0   1   3     2517.57     2343.75     51.12 o 
   1   1   3      555.50      561.01     22.04 o 
   2   1   3     1109.32     1006.49     55.14 o 
   3   1   3       40.91       43.31     22.96 o 
   4   1   3      529.97      542.29     53.76 o 
   5   1   3     4921.32     4700.53    159.77 o 
   6   1   3       21.60       52.66     34.92 o 
   7   1   3     1563.55     1579.72    109.59 o 
   8   1   3      255.75      353.65     62.56 o 
   9   1   3      147.57      206.94     55.00 o 
  10   1   3      215.12      236.64     61.60 o 
  11   1   3        3.03       25.02     46.75 o 
 -13   2   3       15.22       47.30     49.64 o 
 -12   2   3        3.02       52.11     45.65 o 
 -11   2   3       78.41      157.57     51.70 o 
 -10   2   3       74.00       54.31     27.34 o 
  -9   2   3      103.82      136.49     71.09 o 
  -8   2   3      292.52      305.41     36.74 o 
  -7   2   3      786.93      734.10     47.48 o 
  -6   2   3     2220.68     2088.01    153.79 o 
  -5   2   3      575.97      528.46     36.29 o 
  -4   2   3      967.37     1004.83     42.44 o 
  -3   2   3     2529.58     2374.19     95.56 o 
  -2   2   3     1949.66     1909.66    256.50 o 
  -1   2   3     5384.88     4423.45    284.67 o 
   0   2   3     6997.97     7313.05    205.03 o 
   1   2   3     5978.35     6189.08    255.83 o 
   2   2   3     5081.98     4661.63    412.79 o 
   3   2   3     1781.84     1808.67     42.27 o 
   4   2   3     1379.77     1477.15     89.92 o 
   5   2   3     3143.29     2685.35    126.77 o 
   6   2   3      443.56      535.01     68.34 o 
   7   2   3      184.37      213.26     51.70 o 
   8   2   3        6.96        7.97     37.12 o 
   9   2   3      202.87      259.05     61.32 o 
  10   2   3       42.77       66.69     49.22 o 
  11   2   3        0.64        2.34     39.32 o 
  12   2   3        2.15        0.00     63.25 o 
 -13   3   3        0.05       14.30     42.49 o 
 -12   3   3      155.23      190.16     56.92 o 
 -11   3   3       55.96       45.93     29.48 o 
 -10   3   3       70.46       77.14     27.13 o 
  -9   3   3      161.78      129.94     28.24 o 
  -8   3   3        0.10       30.91     24.20 o 
  -7   3   3      297.35      276.99     34.20 o 
  -6   3   3     2164.26     2049.11     91.99 o 
  -5   3   3        3.43        0.00     28.39 o 
  -4   3   3      967.42     1257.70     78.37 o 
  -3   3   3     6046.81     5911.34    159.36 o 
  -2   3   3    10254.07    10579.89   1544.59 o 
  -1   3   3     2859.79     2689.49    149.89 o 
   0   3   3       57.89       92.19     15.68 o 
   1   3   3        2.70        5.30     11.90 o 
   2   3   3      578.60      559.95     27.25 o 
   3   3   3     1552.20     1452.07     51.42 o 
   4   3   3        4.35       21.09     11.73 o 
   5   3   3      847.43      897.87     82.91 o 
   6   3   3     1393.38     1370.45    107.80 o 
   7   3   3       70.19       40.29     35.34 o 
   8   3   3       67.01       79.61     45.92 o 
   9   3   3      140.90      170.22     52.66 o 
  10   3   3      116.63      125.67     57.34 o 
  11   3   3       30.75       35.61     58.85 o 
 -13   4   3        0.33        0.00     42.21 o 
 -12   4   3        8.21       74.39     47.57 o 
 -11   4   3       19.72       28.01     29.65 o 
 -10   4   3      170.67      213.31     36.19 o 
  -9   4   3      222.34      187.49     33.16 o 
  -8   4   3       21.76       17.89     22.76 o 
  -7   4   3      762.63      814.50     53.17 o 
  -6   4   3     1470.39     1403.30     63.48 o 
  -5   4   3     1643.72     1778.68    103.54 o 
  -4   4   3      204.28      210.24     41.94 o 
  -3   4   3      127.76      150.56     33.14 o 
  -2   4   3     4507.99     4613.36    315.15 o 
  -1   4   3     8517.45     9441.85    455.07 o 
   0   4   3     1027.97      985.59     58.73 o 
   1   4   3      849.44      831.27     36.69 o 
   2   4   3     6102.09     6306.67    158.74 o 
   3   4   3     1458.92     1543.31     70.58 o 
   4   4   3        4.76        0.00     22.97 o 
   5   4   3        0.39        0.00     24.06 o 
   6   4   3      704.12      733.42     85.66 o 
   7   4   3      468.13      347.32     67.92 o 
   8   4   3       82.22       76.72     46.34 o 
   9   4   3      198.53      232.92     64.35 o 
  10   4   3       63.80      105.74     55.41 o 
 -13   5   3       98.22      147.95     56.51 o 
 -12   5   3        0.91        0.00     29.85 o 
 -11   5   3        0.81        0.00     37.54 o 
 -10   5   3      228.52      250.65     41.95 o 
  -9   5   3      157.64      135.83     30.61 o 
  -8   5   3      862.60      796.53     57.39 o 
  -7   5   3        7.00        8.23     22.86 o 
  -6   5   3      248.65      269.50     51.42 o 
  -5   5   3      602.00      577.91     65.59 o 
  -4   5   3        0.90        8.39     22.14 o 
  -3   5   3      142.95      170.07     27.94 o 
  -2   5   3      397.35      486.97     42.44 o 
  -1   5   3     1551.22     1530.76     55.78 o 
   0   5   3     1206.91     1233.17     57.67 o 
   1   5   3       73.77      138.19     20.52 o 
   2   5   3     1827.76     1707.12     55.39 o 
   3   5   3     2365.84     2614.19     70.63 o 
   4   5   3     1260.80     1007.61    116.81 o 
   5   5   3       27.01       62.29     27.15 o 
   6   5   3      128.19      140.62     34.65 o 
   7   5   3       99.05       89.62     34.03 o 
   8   5   3        3.80        0.00     24.34 o 
   9   5   3       15.38       20.07     48.67 o 
  10   5   3       38.47       19.66     60.91 o 
 -12   6   3        7.62       35.14     42.35 o 
 -11   6   3        0.09        5.11     28.07 o 
 -10   6   3      332.44      398.77     48.56 o 
  -9   6   3      333.77      315.87     42.78 o 
  -8   6   3      871.50     1035.37    119.97 o 
  -7   6   3      122.77       74.66     33.55 o 
  -6   6   3      121.51       86.49     36.57 o 
  -5   6   3     1007.86     1036.60     88.27 o 
  -4   6   3       56.56       37.12     27.09 o 
  -3   6   3      346.83      328.62     49.50 o 
  -2   6   3      777.21      799.03     44.61 o 
  -1   6   3     1660.69     1619.50     71.76 o 
   0   6   3      117.88      103.87     21.13 o 
   1   6   3      211.01      234.26     27.29 o 
   2   6   3     1110.86     1118.20     49.70 o 
   3   6   3      851.79      776.52     63.32 o 
   4   6   3      983.39     1008.38     69.09 o 
   5   6   3       81.35      104.11     31.91 o 
   6   6   3      297.41      305.77     45.70 o 
   7   6   3      545.17      614.16     78.31 o 
   8   6   3       21.58        7.01     43.31 o 
   9   6   3        0.26        0.00     51.15 o 
 -11   7   3        9.57       39.06     45.03 o 
 -10   7   3        9.47       28.34     27.21 o 
  -9   7   3      354.99      318.02     44.23 o 
  -8   7   3      160.81      152.62     49.36 o 
  -7   7   3       83.75       58.44     34.24 o 
  -6   7   3      339.14      278.16     54.59 o 
  -5   7   3      508.25      512.87     68.75 o 
  -4   7   3      980.20      861.43     83.19 o 
  -3   7   3       11.09       16.22     27.91 o 
  -2   7   3       21.31       40.72     21.22 o 
  -1   7   3     1063.17     1247.04     71.12 o 
   0   7   3      683.37      579.42     40.61 o 
   1   7   3      354.96      480.14     37.04 o 
   2   7   3      277.93      371.89     34.17 o 
   3   7   3      633.49      487.66     52.10 o 
   4   7   3      508.79      573.35     56.90 o 
   5   7   3        8.93       26.49     28.19 o 
   6   7   3       66.59       91.57     52.66 o 
   7   7   3      351.40      441.51     81.81 o 
   8   7   3       54.55       81.81     57.34 o 
   9   7   3        3.51       50.19     69.71 o 
 -10   8   3        1.20        9.82     26.85 o 
  -9   8   3      462.07      527.99     79.75 o 
  -8   8   3      191.74      213.26     56.79 o 
  -7   8   3       66.48       70.40     39.32 o 
  -6   8   3      234.52      205.42     50.60 o 
  -5   8   3      432.09      368.63     64.21 o 
  -3   8   3      416.93      337.15     56.79 o 
  -2   8   3       67.15       60.95     23.68 o 
  -1   8   3      446.29      429.73     39.22 o 
   0   8   3      877.21      867.42     51.69 o 
   1   8   3      285.66      306.47     32.64 o 
   2   8   3       13.46       18.60     26.76 o 
   3   8   3       47.11       71.13     34.31 o 
   4   8   3        0.72       25.30     44.96 o 
   5   8   3      156.23      265.92     66.27 o 
   6   8   3        0.37       36.16     45.10 o 
   7   8   3       18.88       55.55     54.72 o 
   8   8   3       22.03       85.66     70.67 o 
 -11   9   3       28.58       80.71     56.92 o 
 -10   9   3        6.25       20.76     43.04 o 
  -9   9   3      131.48      139.01     50.32 o 
  -8   9   3      438.45      375.65     67.92 o 
  -7   9   3      221.14      224.95     53.49 o 
  -6   9   3        5.24       11.69     37.40 o 
  -5   9   3      572.87      603.07     84.42 o 
  -4   9   3      544.99      543.53     77.69 o 
  -3   9   3      276.15      284.21     58.85 o 
  -2   9   3       94.44      115.31     27.39 o 
  -1   9   3       43.27       37.01     22.78 o 
   0   9   3      674.03      649.66     48.04 o 
   1   9   3      300.07      291.35     33.63 o 
   3   9   3      253.29      390.77     73.70 o 
   4   9   3      133.43      216.42     64.90 o 
   5   9   3      345.04      437.11     81.81 o 
   6   9   3        3.63        0.69     50.32 o 
   7   9   3       42.48       86.62     67.79 o 
 -10  10   3        0.20        0.00     45.92 o 
  -9  10   3        3.58       37.95     45.24 o 
  -8  10   3       95.15      128.42     50.60 o 
  -7  10   3       51.16       63.94     43.59 o 
  -6  10   3        0.21       21.86     37.81 o 
  -5  10   3      483.99      461.31     77.55 o 
  -4  10   3      433.54      498.16     78.24 o 
  -3  10   3      375.62      290.81     61.05 o 
  -2  10   3        0.03        0.00     27.62 o 
  -1  10   3        1.51        6.39     22.71 o 
   0  10   3      330.51      362.60     49.00 o 
   1  10   3      125.89      247.09     64.90 o 
   2  10   3       21.35       60.50     46.47 o 
   3  10   3       44.10       66.82     48.40 o 
   4  10   3       36.19       88.14     50.19 o 
   5  10   3       51.60      130.90     65.17 o 
  -9  11   3        8.61       13.34     53.21 o 
  -8  11   3      188.80      165.82     63.25 o 
  -7  11   3      253.42      218.76     62.84 o 
  -6  11   3       32.47       77.82     42.62 o 
  -5  11   3       25.87       18.15     36.99 o 
  -4  11   3      153.60      151.80     51.29 o 
  -3  11   3      162.45      203.50     57.47 o 
  -2  11   3      171.99      117.97     49.22 o 
  -1  11   3        2.48        2.16     30.24 o 
   0  11   3       14.89       40.63     31.48 o 
   1  11   3       35.24      161.42     59.26 o 
   2  11   3       18.20       60.77     46.61 o 
   3  11   3        2.28       66.00     55.00 o 
   4  11   3       54.87      111.92     66.00 o 
  -7  12   3       63.87      103.67     48.40 o 
  -3  12   3       28.20       41.94     40.97 o 
  -2  12   3       79.05       87.45     45.92 o 
  -1  12   3        7.80       37.81     35.48 o 
   0  12   3       51.16      102.30     63.52 o 
   1  12   3       96.27      172.29     63.66 o 
  -1 -14   4       23.88      108.65     56.10 o 
   0 -14   4      148.01      153.32     45.69 o 
   1 -14   4       90.35      154.61     47.43 o 
   2 -14   4       17.24       74.66     47.99 o 
   3 -14   4      135.74      156.89     59.26 o 
   4 -14   4       26.00      112.34     50.74 o 
   6 -14   4       40.45       82.22     52.25 o 
   7 -14   4       85.87      162.39     65.45 o 
  -4 -13   4       30.78       71.64     74.25 o 
  -3 -13   4       29.72       96.66     68.89 o 
  -2 -13   4       41.83       57.63     34.24 o 
  -1 -13   4       21.41       55.56     31.78 o 
   0 -13   4      103.10      156.04     41.88 o 
   1 -13   4       18.28       76.06     38.36 o 
   2 -13   4       20.80       63.25     45.65 o 
   3 -13   4       60.94       85.80     42.49 o 
   4 -13   4       12.33       13.20     39.87 o 
   5 -13   4        1.68       35.34     40.15 o 
   6 -13   4       58.17      129.66     47.85 o 
   7 -13   4      155.54      186.45     56.37 o 
   8 -13   4      104.34      154.27     57.47 o 
  -5 -12   4       12.21       53.76     59.26 o 
  -4 -12   4        4.53        0.00     59.67 o 
  -3 -12   4       13.86       46.23     32.66 o 
  -2 -12   4        5.64       57.43     33.95 o 
  -1 -12   4      132.11      137.89     40.42 o 
   0 -12   4      249.85      233.70     50.46 o 
   1 -12   4       90.58      118.34     36.92 o 
   2 -12   4        3.79       22.27     39.46 o 
   3 -12   4      190.33      157.44     55.82 o 
   4 -12   4      221.65      267.85     64.90 o 
   5 -12   4       80.64      108.49     42.35 o 
   6 -12   4        2.83       72.60     40.29 o 
   7 -12   4        0.36       58.30     36.30 o 
   8 -12   4       46.64       29.15     42.49 o 
   9 -12   4       28.92       99.96     49.91 o 
  10 -12   4       11.45       49.22     48.40 o 
  -7 -11   4       43.19      102.85     70.95 o 
  -6 -11   4        1.26        0.00     58.44 o 
  -5 -11   4      107.08       80.02     63.52 o 
  -4 -11   4       33.12       50.74     58.57 o 
  -3 -11   4      179.55      205.37     55.00 o 
  -2 -11   4       41.18       61.06     35.20 o 
  -1 -11   4      308.82      284.20     47.78 o 
   0 -11   4      559.87      462.67     54.29 o 
   1 -11   4      223.37      231.36     41.51 o 
   2 -11   4       19.31        0.00     36.57 o 
   3 -11   4      128.77      183.97     53.07 o 
   4 -11   4      590.64      503.11     75.62 o 
   5 -11   4      661.95      724.89     88.55 o 
   6 -11   4      344.33      288.47     61.60 o 
   7 -11   4      179.72      179.30     48.26 o 
   8 -11   4      180.74      226.87     56.79 o 
   9 -11   4      183.07      299.20     63.66 o 
  -8 -10   4       68.58       52.52     61.87 o 
  -7 -10   4      138.66      179.71     69.30 o 
  -6 -10   4       19.57       47.02     68.34 o 
  -5 -10   4       22.10        0.00     49.50 o 
  -4 -10   4       30.34       66.11     35.20 o 
  -3 -10   4      178.63      185.33     41.02 o 
  -2 -10   4      345.58      305.66     48.59 o 
  -1 -10   4       72.17      102.78     35.57 o 
   0 -10   4       71.43       89.53     32.90 o 
   1 -10   4     1101.00      971.14     72.54 o 
   2 -10   4        4.23        3.02     26.95 o 
   3 -10   4        2.61       11.55     29.56 o 
   4 -10   4     1272.75     1152.51    105.60 o 
   5 -10   4      516.94      581.48     77.14 o 
   6 -10   4        5.43       22.41     27.77 o 
   7 -10   4      169.07      148.36     45.10 o 
   8 -10   4      287.38      245.44     55.41 o 
   9 -10   4      672.34      732.18     93.64 o 
  10 -10   4      173.29      197.17     56.92 o 
  11 -10   4       19.64       52.52     50.05 o 
  -9  -9   4       11.92       13.75     46.06 o 
  -8  -9   4       44.81       89.51     56.51 o 
  -7  -9   4      373.39      413.05     89.10 o 
  -6  -9   4        3.23        0.00     42.62 o 
  -5  -9   4      143.43       71.36     50.05 o 
  -4  -9   4      113.39      138.74     68.06 o 
  -3  -9   4      433.58      385.11     49.66 o 
  -2  -9   4      327.20      293.43     43.89 o 
  -1  -9   4      289.51      269.67     42.44 o 
   0  -9   4     1900.32     1737.96    102.57 o 
   1  -9   4     2747.30     2314.37    105.05 o 
   2  -9   4      304.95      244.06     51.84 o 
   3  -9   4       24.76       25.71     25.57 o 
   4  -9   4       80.78       78.24     35.75 o 
   5  -9   4      654.80      647.62     75.90 o 
   6  -9   4      177.15      198.55     43.86 o 
   7  -9   4        0.00        6.19     29.15 o 
   8  -9   4      111.74      130.90     44.00 o 
   9  -9   4       89.21      147.54     48.26 o 
  10  -9   4      294.72      325.80     49.97 o 
  11  -9   4       75.48       95.56     49.64 o 
  12  -9   4      113.22      164.45     59.81 o 
  -9  -8   4       17.02       43.72     56.92 o 
  -8  -8   4        0.15       25.16     53.07 o 
  -7  -8   4      327.19      335.63     80.44 o 
  -6  -8   4      162.53      175.45     65.04 o 
  -5  -8   4        4.51       17.43     28.62 o 
  -4  -8   4       38.86       19.53     30.86 o 
  -3  -8   4      635.78      725.36     61.64 o 
  -2  -8   4      617.82      642.21     56.84 o 
  -1  -8   4      945.31      899.65     96.11 o 
   0  -8   4      887.20      836.55     60.70 o 
   1  -8   4      722.02      749.80     57.25 o 
   2  -8   4     2837.44     2642.86    141.21 o 
   3  -8   4       15.60       20.90     29.29 o 
   4  -8   4        4.71        0.00     27.50 o 
   5  -8   4     1486.69     1652.87    115.50 o 
   6  -8   4       80.27      116.05     36.99 o 
   7  -8   4      162.96      161.70     44.41 o 
   8  -8   4       87.70      140.52     42.49 o 
   9  -8   4        6.33       15.26     32.59 o 
  10  -8   4       49.53       86.63     33.52 o 
  11  -8   4        0.01      133.65     57.34 o 
  12  -8   4       34.76       53.07     44.69 o 
 -10  -7   4       23.23       60.36     57.20 o 
  -9  -7   4      123.03      110.27     63.52 o 
  -8  -7   4       21.54       41.80     54.59 o 
  -7  -7   4       23.97       42.76     53.07 o 
  -6  -7   4       55.65       79.81     34.79 o 
  -5  -7   4      275.17      235.39     39.59 o 
  -4  -7   4      198.57      170.57     42.97 o 
  -3  -7   4     2443.19     2402.25     96.72 o 
  -2  -7   4      479.83      652.08     53.93 o 
  -1  -7   4      782.91      658.65     52.36 o 
   0  -7   4     2510.60     2660.48     98.13 o 
   1  -7   4       20.58        2.54     22.69 o 
   2  -7   4      622.82      663.02     70.95 o 
   3  -7   4      356.14      438.07     60.22 o 
   4  -7   4      553.74      568.69     66.00 o 
   5  -7   4     2163.15     2274.37    125.81 o 
   6  -7   4     1001.85      991.09     85.39 o 
   7  -7   4        6.74        9.49     26.67 o 
   8  -7   4       83.29      133.24     40.15 o 
   9  -7   4      259.94      223.60     39.13 o 
  10  -7   4       42.58       56.10     42.62 o 
  11  -7   4       48.19       48.26     45.65 o 
  12  -7   4       11.40       57.89     46.06 o 
 -11  -6   4        5.45       62.29     59.12 o 
 -10  -6   4       11.05       50.74     48.26 o 
  -9  -6   4      149.63      187.82     63.66 o 
  -8  -6   4       11.69       66.55     53.62 o 
  -7  -6   4       67.26       61.05     44.96 o 
  -6  -6   4      460.93      472.83     48.69 o 
  -5  -6   4      135.47      156.76     42.42 o 
  -4  -6   4       68.70       92.82     50.60 o 
  -3  -6   4     1091.85     1089.81     63.26 o 
  -2  -6   4     5747.33     5972.17    138.02 o 
  -1  -6   4     2575.01     2610.20    140.32 o 
   0  -6   4       33.04       55.93     24.95 o 
   1  -6   4     9168.39     9682.57    172.00 o 
   2  -6   4     4674.02     5336.32    175.72 o 
   3  -6   4     1281.44     1110.16     81.81 o 
   4  -6   4      164.63      134.34     34.79 o 
   5  -6   4      345.33      288.20     46.06 o 
   6  -6   4     2719.54     2599.27    126.64 o 
   7  -6   4      244.05      186.45     40.42 o 
   8  -6   4        3.35        2.42     19.97 o 
   9  -6   4      863.68      962.36     63.55 o 
  10  -6   4       86.20      143.55     54.04 o 
  11  -6   4      179.28      169.81     56.24 o 
  12  -6   4        0.00       16.50     43.31 o 
  13  -6   4       62.36       21.59     37.67 o 
 -11  -5   4       43.94       17.32     54.17 o 
 -10  -5   4      158.64      126.77     56.65 o 
  -9  -5   4      121.20      157.16     59.54 o 
  -8  -5   4       49.64       41.80     49.36 o 
  -7  -5   4      307.41      353.54     44.17 o 
  -6  -5   4        1.27       12.84     23.18 o 
  -5  -5   4      480.74      536.22     55.89 o 
  -4  -5   4      368.18      385.90     39.58 o 
  -3  -5   4      675.13      638.41     61.81 o 
  -2  -5   4     3521.09     3659.01    101.44 o 
  -1  -5   4     4003.60     4937.02    114.98 o 
   0  -5   4      921.08      657.26     45.58 o 
   1  -5   4     6585.76     6436.26    211.95 o 
   2  -5   4     2928.53     3477.20    132.41 o 
   3  -5   4     1892.27     2020.68    101.75 o 
   4  -5   4       10.19        3.02     23.65 o 
   5  -5   4     1573.61     1675.97     93.64 o 
   6  -5   4     1902.67     1951.79    100.92 o 
   7  -5   4      361.58      345.72     37.33 o 
   8  -5   4        2.64        3.65     17.87 o 
   9  -5   4      353.75      382.80     64.62 o 
  10  -5   4      294.68      344.71     62.84 o 
  11  -5   4      396.58      338.25     68.06 o 
  12  -5   4       78.03       68.34     44.27 o 
  13  -5   4       11.52       24.75     44.00 o 
 -12  -4   4       23.33        9.21     55.96 o 
 -11  -4   4       23.35        6.46     48.95 o 
 -10  -4   4        5.64       28.32     51.29 o 
  -9  -4   4       10.74        0.00     45.92 o 
  -8  -4   4        1.84        0.00     42.90 o 
  -7  -4   4      118.40      118.69     32.86 o 
  -6  -4   4      241.64      212.22     33.55 o 
  -5  -4   4      572.39      543.35     43.73 o 
  -4  -4   4      444.10      534.97     54.04 o 
  -3  -4   4      328.75      393.48     52.46 o 
  -2  -4   4     9518.89     9694.59    151.61 o 
  -1  -4   4     3887.43     4592.19    119.55 o 
   0  -4   4       16.19        0.00     14.99 o 
   1  -4   4       21.37       43.72     25.02 o 
   2  -4   4     1446.29     1485.95     80.16 o 
   3  -4   4     4228.21     4516.42    137.36 o 
   4  -4   4       23.99       61.46     27.09 o 
   5  -4   4     1274.02     1184.55     72.32 o 
   6  -4   4     1347.60     1354.66     60.89 o 
   7  -4   4     2473.52     2566.32     84.04 o 
   8  -4   4        5.29        0.00     25.57 o 
   9  -4   4       20.33       29.56     35.06 o 
  10  -4   4      900.16      912.58    101.47 o 
  11  -4   4      211.92      252.59     64.90 o 
  12  -4   4       63.47       67.79     53.49 o 
  13  -4   4        6.32        0.00     46.34 o 
 -12  -3   4       54.81       15.67     50.32 o 
 -11  -3   4        1.08       22.69     49.91 o 
 -10  -3   4      201.56      155.51     54.72 o 
  -9  -3   4        1.13       31.49     44.82 o 
  -8  -3   4       70.67       61.53     29.27 o 
  -7  -3   4        0.08        0.00     19.79 o 
  -6  -3   4     1182.99     1102.38     59.07 o 
  -5  -3   4     2339.10     2263.62     78.18 o 
  -4  -3   4      255.93      267.58     30.12 o 
  -3  -3   4        4.36        3.97     16.82 o 
  -2  -3   4     1502.30     1458.96     54.19 o 
  -1  -3   4     1997.63     2253.19     84.30 o 
   0  -3   4      966.98      998.96     31.30 o 
   1  -3   4     2859.07     3129.61    105.19 o 
   2  -3   4       80.81       54.31     21.86 o 
   3  -3   4     4922.38     4665.19    126.50 o 
   4  -3   4     2414.26     2713.54     96.66 o 
   5  -3   4        4.03       13.73     20.28 o 
   6  -3   4      102.05      125.08     21.37 o 
   7  -3   4     2458.23     2459.69     75.14 o 
   8  -3   4       86.38       86.90     36.99 o 
   9  -3   4       10.43       28.74     35.75 o 
  10  -3   4       18.98       26.26     39.46 o 
  11  -3   4       86.11       94.87     46.89 o 
  12  -3   4       76.84       61.87     48.54 o 
  13  -3   4        1.22        0.00     63.39 o 
 -12  -2   4       26.83       49.22     53.62 o 
 -11  -2   4        4.76        0.00     43.45 o 
 -10  -2   4      884.06      777.42     93.36 o 
  -9  -2   4     1946.60     1911.37    131.59 o 
  -8  -2   4      208.94      239.76     47.23 o 
  -7  -2   4      310.05      356.19     38.64 o 
  -6  -2   4       26.01       38.82     20.89 o 
  -5  -2   4     1159.81     1041.15     59.47 o 
  -4  -2   4     4195.08     4149.52     93.08 o 
  -3  -2   4     1146.23     1086.31     45.98 o 
  -2  -2   4     1733.90     1777.60     72.56 o 
  -1  -2   4     2945.22     3003.78     95.09 o 
   0  -2   4       98.84       92.71     17.03 o 
   1  -2   4      702.43      593.99     44.27 o 
   2  -2   4     3186.33     3174.43     94.32 o 
   3  -2   4    11792.61    11761.61    563.61 o 
   4  -2   4     1462.98     1470.55     67.86 o 
   5  -2   4       53.66       34.96     14.83 o 
   6  -2   4      332.37      335.27     26.02 o 
   7  -2   4      722.32      696.16     75.35 o 
   8  -2   4     1191.88     1010.48     91.16 o 
   9  -2   4      542.53      486.61     70.67 o 
  10  -2   4       79.64       74.39     46.06 o 
  11  -2   4      183.60      278.16     67.92 o 
  12  -2   4       20.97       50.46     54.72 o 
  13  -2   4       11.75        1.37     66.00 o 
 -13  -1   4        1.24       52.52     52.52 o 
 -12  -1   4       51.86       68.34     51.15 o 
  -9  -1   4      707.81      778.34    116.67 o 
  -8  -1   4       93.84      104.77     27.66 o 
  -7  -1   4     1059.66     1121.33     59.40 o 
  -6  -1   4        8.51       24.06     18.95 o 
  -5  -1   4     2358.98     2067.20     99.07 o 
  -4  -1   4     4650.87     4644.93    195.45 o 
  -3  -1   4      194.03      179.25     19.94 o 
  -2  -1   4      156.03      157.42     15.36 o 
  -1  -1   4       41.25       31.01     10.48 o 
   0  -1   4     4537.94     4228.16    153.52 o 
   1  -1   4     2558.86     2768.25    257.07 o 
   2  -1   4      131.66      143.72     16.60 o 
   3  -1   4      218.28      168.48     17.96 o 
   4  -1   4     2290.24     2290.88    143.48 o 
   5  -1   4     2927.08     3022.42    194.42 o 
   6  -1   4      638.30      580.52     61.87 o 
   7  -1   4      365.54      359.83     57.47 o 
   8  -1   4     2327.11     2265.15    135.30 o 
   9  -1   4       53.88       54.04     38.64 o 
  10  -1   4      207.74      150.97     54.04 o 
  11  -1   4      308.08      410.57     78.92 o 
  12  -1   4       37.15       62.97     60.91 o 
 -13   0   4        0.08       30.80     48.95 o 
 -12   0   4       98.54       90.75     50.74 o 
 -11   0   4        0.73        0.00     37.81 o 
 -10   0   4      307.92      283.97     41.92 o 
  -9   0   4       63.35       73.75     27.20 o 
  -8   0   4      297.80      321.19     38.06 o 
  -7   0   4        0.75        8.44     32.79 o 
  -6   0   4      146.18      150.34     25.22 o 
  -5   0   4     3581.17     3574.48    341.20 o 
  -4   0   4    13070.88    13379.65    274.03 o 
  -3   0   4     1596.13     1433.78     43.37 o 
  -2   0   4       13.45       24.78      9.16 o 
  -1   0   4      792.38      772.85     37.81 o 
   0   0   4    15005.02    15876.06    163.40 o 
   1   0   4      577.46      616.97     41.67 o 
   2   0   4      102.36       99.97     14.31 o 
   3   0   4     1144.06     1098.34     62.42 o 
   4   0   4     1163.09      898.42     65.04 o 
   5   0   4     2602.14     2372.68    113.30 o 
   6   0   4        4.48        0.00     29.97 o 
   7   0   4        7.16        0.00     32.72 o 
   8   0   4      260.15      273.21     57.47 o 
   9   0   4      380.15      286.13     59.67 o 
  10   0   4        2.64       12.51     36.85 o 
  11   0   4      200.15      243.92     65.04 o 
  12   0   4       64.99      146.71     72.60 o 
 -13   1   4        3.34       22.27     48.54 o 
 -12   1   4        2.61       23.79     46.06 o 
 -11   1   4       13.02       21.45     38.22 o 
 -10   1   4        8.00       16.67     25.03 o 
  -9   1   4       44.91       64.72     27.98 o 
  -8   1   4     1458.84     1450.22     69.71 o 
  -7   1   4      485.95      507.72     41.28 o 
  -6   1   4      479.35      428.73     34.98 o 
  -5   1   4       14.60        4.11     18.77 o 
  -4   1   4     1914.13     1806.96     54.20 o 
  -3   1   4     3590.15     3179.26     55.82 o 
  -2   1   4     1527.75     1246.13     90.61 o 
  -1   1   4      200.16      216.12     23.55 o 
   0   1   4     2527.77     2405.77     79.54 o 
   1   1   4    10069.94    10227.21    504.14 o 
   2   1   4       31.79       32.33     10.59 o 
   3   1   4     3030.52     2665.82    101.75 o 
   4   1   4     4300.74     4017.99    137.91 o 
   5   1   4     1387.77     1135.46     81.67 o 
   6   1   4     1755.92     1672.53    107.66 o 
   7   1   4       36.91       39.74     34.65 o 
   8   1   4      295.91      288.88     57.34 o 
   9   1   4      453.47      480.97     77.82 o 
  10   1   4      128.17       88.00     45.37 o 
  11   1   4        6.72       45.51     52.52 o 
  12   1   4       10.14        5.64     66.55 o 
 -13   2   4       12.34       57.75     46.75 o 
 -12   2   4      137.91      158.54     56.10 o 
 -11   2   4       61.29      104.73     34.53 o 
 -10   2   4        9.50       10.22     24.88 o 
  -9   2   4       64.61       63.66     25.90 o 
  -8   2   4      780.25      740.29     52.14 o 
  -7   2   4     1393.79     1348.19     81.74 o 
  -6   2   4      363.80      314.89     32.09 o 
  -5   2   4      156.22       91.81     20.25 o 
  -4   2   4     2120.87     2100.28     91.44 o 
  -3   2   4      463.47      416.50     38.01 o 
  -2   2   4      780.86      653.14     60.02 o 
  -1   2   4     3593.41     3655.51    115.27 o 
   0   2   4     3094.47     3239.48    305.84 o 
   1   2   4     1993.95     1688.32    135.57 o 
   2   2   4      370.73      412.08     47.09 o 
   3   2   4     1951.24     2203.21    170.91 o 
   4   2   4     3515.58     3531.52    137.91 o 
   5   2   4      246.69      218.76     46.89 o 
   6   2   4      768.18      753.91     79.47 o 
   7   2   4      254.55      334.95     61.19 o 
   8   2   4      236.54      324.77     63.52 o 
   9   2   4      394.47      450.45     77.27 o 
  10   2   4      101.41      153.59     57.89 o 
  11   2   4        0.96        0.00     55.96 o 
 -13   3   4       71.10       30.25     46.06 o 
 -12   3   4      329.34      348.56     69.85 o 
 -11   3   4      207.33      234.94     40.15 o 
 -10   3   4      471.65      509.09     50.52 o 
  -9   3   4       67.14       57.26     25.62 o 
  -8   3   4       39.13       41.60     22.57 o 
  -7   3   4     1210.13     1226.75     61.80 o 
  -6   3   4     1491.40     1555.29     98.11 o 
  -5   3   4      293.67      292.98     41.52 o 
  -4   3   4     2376.83     2460.26    115.50 o 
  -3   3   4     9906.34    12114.93    871.67 o 
  -2   3   4     5810.69     5878.32    268.95 o 
  -1   3   4     1493.68     1114.38    103.62 o 
   0   3   4     4925.16     4944.73    331.80 o 
   1   3   4     4411.28     4067.71    333.92 o 
   2   3   4      703.69      697.43     32.93 o 
   3   3   4       39.30       34.02     15.03 o 
   4   3   4      848.84      805.55    139.84 o 
   5   3   4     1914.51     1860.60    139.01 o 
   6   3   4      601.45      439.45     67.10 o 
   7   3   4        4.05        0.00     36.44 o 
   8   3   4      151.52      201.02     59.95 o 
   9   3   4      110.47      132.27     55.82 o 
  10   3   4      118.17       94.60     58.02 o 
  11   3   4        0.01        0.00     57.47 o 
 -12   4   4      128.93      131.27     36.85 o 
 -11   4   4      136.05      147.57     35.48 o 
 -10   4   4      428.47      441.60     47.83 o 
  -9   4   4       46.40       40.14     25.72 o 
  -8   4   4        1.73        0.00     27.43 o 
  -7   4   4     1134.47     1116.82     63.46 o 
  -6   4   4     1027.82     1095.19     58.14 o 
  -5   4   4      109.23      131.31     36.16 o 
  -4   4   4      254.23      233.47     42.90 o 
  -3   4   4     1702.38     1531.33    105.74 o 
  -2   4   4     2996.50     3154.02    302.57 o 
  -1   4   4      146.06       94.79     19.36 o 
   0   4   4     1838.10     1660.99     53.87 o 
   1   4   4     1125.02     1094.38     44.20 o 
   2   4   4     2620.99     2599.70    153.65 o 
   3   4   4      564.65      586.68     32.45 o 
   4   4   4       64.73       62.70     27.75 o 
   5   4   4      448.60      487.06     69.64 o 
   6   4   4        1.85        0.00     24.04 o 
   7   4   4      119.42      143.77     37.61 o 
   8   4   4       29.69       62.56     46.34 o 
   9   4   4      123.37      165.69     53.90 o 
  10   4   4        8.54       35.06     55.41 o 
 -12   5   4       30.20       64.07     44.00 o 
 -11   5   4      129.86      141.15     34.94 o 
 -10   5   4      255.19      278.36     40.68 o 
  -9   5   4      266.80      248.00     38.41 o 
  -8   5   4        0.29       18.23     21.17 o 
  -7   5   4      343.17      429.98     48.47 o 
  -6   5   4     1556.34     1337.17    100.65 o 
  -5   5   4       82.82       90.75     40.15 o 
  -4   5   4      191.99      193.19     43.59 o 
  -3   5   4     1274.25     1376.83     80.16 o 
  -2   5   4     1459.98     1388.37     92.26 o 
  -1   5   4     2662.41     2539.19     71.02 o 
   0   5   4      160.44      158.42     23.34 o 
   1   5   4      472.40      397.95     52.15 o 
   2   5   4     1041.01     1098.11     47.40 o 
   3   5   4      370.21      339.21     52.18 o 
   4   5   4       25.97       44.13     29.48 o 
   5   5   4      198.72      246.18     39.27 o 
   6   5   4       20.76       18.93     26.90 o 
   7   5   4       47.38       14.06     29.51 o 
   8   5   4       28.73       41.09     32.62 o 
   9   5   4       59.34       92.51     37.78 o 
  10   5   4       16.52       57.34     69.16 o 
 -12   6   4        0.11       38.09     44.00 o 
 -11   6   4       68.73      134.20     47.85 o 
 -10   6   4        3.19        4.81     39.74 o 
  -9   6   4      223.52      227.00     35.75 o 
  -8   6   4        4.63        0.00     23.27 o 
  -7   6   4       36.35       47.44     32.31 o 
  -6   6   4      707.43      679.93     77.55 o 
  -5   6   4       87.00       97.49     37.54 o 
  -4   6   4        0.38       37.95     33.82 o 
  -3   6   4     1002.94     1013.75    128.77 o 
  -2   6   4     1394.29     1378.24     58.25 o 
  -1   6   4     1026.56     1074.01     51.36 o 
   0   6   4        0.05        5.32     17.34 o 
   1   6   4      304.09      279.73     30.22 o 
   2   6   4      707.47      807.87     56.70 o 
   3   6   4      531.70      536.57     53.14 o 
   4   6   4       98.92      122.98     32.78 o 
   5   6   4       22.59        0.00     24.08 o 
   6   6   4      152.72      167.23     38.37 o 
   7   6   4      180.53      138.84     38.39 o 
   8   6   4       11.68       14.16     49.64 o 
   9   6   4       43.95       16.64     62.42 o 
 -12   7   4       24.45       65.45     57.34 o 
 -10   7   4       69.38      113.99     46.34 o 
  -9   7   4       12.60       76.31     44.27 o 
  -8   7   4       34.10      100.24     39.87 o 
  -7   7   4      177.24      182.46     51.15 o 
  -6   7   4      682.42      733.56     87.31 o 
  -5   7   4      705.08      685.02     80.30 o 
  -4   7   4       97.97       75.90     38.77 o 
  -3   7   4      134.31      108.68     30.82 o 
  -2   7   4      943.30     1105.90     56.97 o 
  -1   7   4      287.95      279.79     31.75 o 
   0   7   4      285.63      309.66     33.58 o 
   1   7   4      324.39      379.56     37.87 o 
   2   7   4      533.42      513.73     56.85 o 
   3   7   4      591.44      744.86     80.09 o 
   4   7   4        9.54       34.94     28.17 o 
   5   7   4       41.65       51.94     28.71 o 
   6   7   4      351.47      365.75     59.19 o 
   7   7   4       41.79       26.12     50.60 o 
   8   7   4        2.36       21.45     55.41 o 
 -11   8   4        1.80      116.60     69.57 o 
  -9   8   4       31.38       65.17     44.55 o 
  -8   8   4      162.93      180.54     52.39 o 
  -7   8   4       62.68      117.84     42.49 o 
  -6   8   4      379.25      367.53     68.47 o 
  -5   8   4      616.82      573.64     82.36 o 
  -4   8   4        0.27       22.82     34.65 o 
  -3   8   4       40.75       21.08     29.22 o 
  -2   8   4      450.74      437.58     40.31 o 
  -1   8   4      179.04      225.03     31.74 o 
   0   8   4      162.00      152.17     28.49 o 
   1   8   4      136.20      163.57     27.48 o 
   2   8   4       55.49       63.85     30.63 o 
   3   8   4       65.97      114.00     34.32 o 
   4   8   4       67.42      112.36     33.03 o 
   5   8   4       59.76      132.00     52.39 o 
   6   8   4      276.56      351.45     76.31 o 
   7   8   4      165.47      260.56     77.69 o 
 -10   9   4       37.66       78.92     56.24 o 
  -9   9   4       66.36      153.45     57.75 o 
  -8   9   4       61.73       84.70     45.37 o 
  -7   9   4       43.13       56.24     46.75 o 
  -6   9   4      153.68      146.71     54.59 o 
  -5   9   4      263.34      200.06     58.02 o 
  -4   9   4       83.66       53.90     41.66 o 
  -3   9   4       35.77       16.36     36.16 o 
  -2   9   4      195.05      192.99     32.46 o 
  -1   9   4      458.45      478.19     43.93 o 
   0   9   4      249.43      208.02     31.23 o 
   1   9   4       60.89       62.47     30.68 o 
   2   9   4      112.72      135.12     36.21 o 
   3   9   4       93.76      159.77     56.37 o 
   4   9   4      152.21      249.01     68.20 o 
   5   9   4       19.91        5.64     44.82 o 
   6   9   4        2.49        0.00     59.54 o 
  -9  10   4       83.74       70.12     57.06 o 
  -8  10   4       90.39       52.11     48.81 o 
  -7  10   4       20.64       31.76     44.14 o 
  -6  10   4       40.68       81.95     48.12 o 
  -5  10   4      106.39      123.89     50.74 o 
  -4  10   4      765.11      695.06     92.40 o 
  -3  10   4      166.32      157.85     52.80 o 
  -2  10   4       16.87       23.68     28.03 o 
  -1  10   4      110.36      140.45     33.18 o 
   0  10   4       72.71      105.38     30.15 o 
   1  10   4       20.28       20.90     49.22 o 
   2  10   4       17.97       46.75     47.57 o 
   3  10   4        0.31       48.67     46.61 o 
   4  10   4       40.20      164.59     61.60 o 
  -8  11   4      148.64      151.94     55.96 o 
  -7  11   4      104.48       90.34     50.46 o 
  -6  11   4        0.32       51.97     46.61 o 
  -5  11   4       68.88       26.81     44.55 o 
  -4  11   4      246.85      217.39     59.67 o 
  -3  11   4       31.94       97.21     45.92 o 
  -2  11   4       14.72        7.97     37.81 o 
  -1  11   4        0.25       53.49     39.60 o 
   2  11   4        1.02       13.34     60.36 o 
   3  11   4       18.96       65.45     68.75 o 
  -5  12   4       70.12      162.94     59.95 o 
  -4  12   4       99.79      130.21     52.52 o 
  -3  12   4       26.57       49.77     47.02 o 
  -2  12   4       18.02        9.90     39.19 o 
  -2 -14   5        8.47       71.64     68.61 o 
  -1 -14   5       12.18       32.31     38.43 o 
   0 -14   5       50.40      117.84     43.40 o 
   1 -14   5       61.25       83.53     39.29 o 
   2 -14   5      192.75      260.83     69.16 o 
   3 -14   5      107.61      136.12     57.20 o 
   5 -14   5       55.73       70.12     42.62 o 
   6 -14   5      152.49      159.50     57.89 o 
   7 -14   5      119.42      140.11     60.50 o 
  -4 -13   5       23.63       46.75     60.50 o 
  -3 -13   5        8.16      106.97     49.50 o 
  -2 -13   5       31.09       86.82     39.68 o 
  -1 -13   5       75.16       84.78     37.88 o 
   0 -13   5       46.98      118.90     41.12 o 
   1 -13   5        0.15       14.29     29.32 o 
   2 -13   5      213.88      309.10     72.05 o 
   3 -13   5      446.36      529.09     86.90 o 
   4 -13   5       37.26      108.76     48.54 o 
   5 -13   5       73.34      109.72     42.90 o 
   6 -13   5      205.30      202.54     58.30 o 
   7 -13   5      319.57      393.52     77.14 o 
   8 -13   5       25.29       75.90     46.47 o 
  -5 -12   5       91.77       56.79     62.84 o 
  -4 -12   5       13.35       76.04     60.64 o 
  -3 -12   5      105.50      131.68     41.94 o 
  -2 -12   5      124.59      176.92     44.08 o 
  -1 -12   5      406.58      313.57     51.65 o 
   0 -12   5      456.43      439.47     58.65 o 
   1 -12   5      225.29      161.05     41.48 o 
   2 -12   5      218.52      187.55     55.82 o 
   3 -12   5      545.41      594.96     88.27 o 
   4 -12   5      296.85      295.62     62.29 o 
   5 -12   5        0.01        0.00     27.77 o 
   6 -12   5        3.37       48.54     32.86 o 
   7 -12   5       29.67       46.47     36.85 o 
   8 -12   5        1.99       69.02     39.74 o 
   9 -12   5       31.63       46.89     41.80 o 
  10 -12   5       46.95      136.26     51.84 o 
  -7 -11   5       22.48        0.00     65.17 o 
  -6 -11   5       19.11       85.66     67.65 o 
  -4 -11   5        0.62       11.45     34.78 o 
  -3 -11   5       76.87      112.06     51.15 o 
  -2 -11   5       47.13      114.07     40.18 o 
  -1 -11   5      329.49      335.88     52.00 o 
   0 -11   5       77.25       25.86     29.58 o 
   1 -11   5       28.09       25.65     28.61 o 
   2 -11   5      285.02      268.53     61.46 o 
   3 -11   5      826.24      742.36     95.15 o 
   4 -11   5      240.50      228.11     55.14 o 
   5 -11   5       83.10      116.46     42.62 o 
   6 -11   5        6.07       23.79     29.56 o 
   7 -11   5      182.99      200.89     54.31 o 
   8 -11   5      103.62      122.79     45.51 o 
   9 -11   5       71.57       84.01     43.04 o 
  10 -11   5      110.91      144.92     53.62 o 
  -8 -10   5       37.09       51.97     51.01 o 
  -7 -10   5       60.12       56.24     55.96 o 
  -6 -10   5        5.15        0.00     51.84 o 
  -5 -10   5       63.79       90.34     58.16 o 
  -4 -10   5       15.67       12.92     57.20 o 
  -3 -10   5        3.86        0.00     28.75 o 
  -2 -10   5      124.36      105.84     35.17 o 
  -1 -10   5      402.40      362.76     51.68 o 
   0 -10   5      178.50      133.60     53.14 o 
   1 -10   5      223.06      178.11     38.47 o 
   2 -10   5      429.97      392.28     67.37 o 
   3 -10   5     1605.92     1442.36    118.39 o 
   4 -10   5      815.65      778.79     89.92 o 
   5 -10   5      171.45      132.00     44.14 o 
   6 -10   5      283.04      265.10     55.41 o 
   7 -10   5      337.45      361.76     65.45 o 
   8 -10   5      833.09      810.28     95.01 o 
   9 -10   5       22.31      114.26     45.10 o 
  10 -10   5        2.83       57.61     43.17 o 
  11 -10   5      118.60      122.10     56.92 o 
  -9  -9   5       14.45       51.01     57.61 o 
  -8  -9   5      144.36      265.51     78.24 o 
  -7  -9   5       62.08       15.40     52.52 o 
  -6  -9   5        0.14       47.02     53.07 o 
  -5  -9   5      438.09      490.29     58.96 o 
  -4  -9   5       65.20       88.16     35.77 o 
  -3  -9   5      378.87      357.93     47.10 o 
  -2  -9   5       75.95      114.73     33.29 o 
  -1  -9   5      304.39      290.81     70.26 o 
   0  -9   5     3437.27     2875.78    169.40 o 
   1  -9   5      307.14      241.37     39.15 o 
   2  -9   5       25.68       34.24     32.17 o 
   3  -9   5     1150.40     1087.34     98.59 o 
   4  -9   5      138.03      157.71     41.39 o 
   5  -9   5      410.07      393.80     61.05 o 
   6  -9   5        7.76       32.31     26.54 o 
   7  -9   5      309.43      246.67     53.76 o 
   8  -9   5      395.61      418.55     67.37 o 
   9  -9   5      258.63      373.45     67.24 o 
  10  -9   5       28.56       33.19     30.19 o 
  11  -9   5      137.91      144.92     55.69 o 
  12  -9   5      135.26      212.71     62.97 o 
  -9  -8   5        0.60       10.59     54.31 o 
  -8  -8   5      123.39      151.66     64.07 o 
  -7  -8   5      152.30      183.70     68.61 o 
  -6  -8   5       42.76       35.03     31.50 o 
  -5  -8   5     1238.56     1081.47     98.38 o 
  -4  -8   5      275.03      370.54     50.29 o 
  -3  -8   5      508.15      464.75     52.47 o 
  -2  -8   5       58.27       57.16     29.67 o 
  -1  -8   5      436.97      370.01     45.01 o 
   0  -8   5     1800.73     1897.00     94.12 o 
   1  -8   5     2478.52     2449.84    138.19 o 
   2  -8   5        7.71        0.00     28.32 o 
   3  -8   5        2.39        6.32     26.81 o 
   4  -8   5     2385.40     2197.92    131.72 o 
   5  -8   5      893.34      865.28     84.97 o 
   6  -8   5      104.23      138.46     38.64 o 
   7  -8   5      649.74      625.34     74.25 o 
   8  -8   5       28.45       62.15     35.06 o 
   9  -8   5      589.66      665.08     78.92 o 
  10  -8   5       20.31        0.00     37.54 o 
  11  -8   5        3.17        0.00     37.67 o 
  12  -8   5      201.62      211.06     62.01 o 
 -10  -7   5        0.07        4.26     44.69 o 
  -9  -7   5        3.76       22.55     55.41 o 
  -8  -7   5      140.59       91.02     54.72 o 
  -7  -7   5      134.05      177.92     65.59 o 
  -6  -7   5      405.72      379.65     50.91 o 
  -5  -7   5       15.72        0.00     24.23 o 
  -4  -7   5     1295.60     1197.33    114.33 o 
  -3  -7   5     1172.46     1219.83     72.34 o 
  -2  -7   5     2456.45     2291.64     94.91 o 
  -1  -7   5      719.05      703.57     55.13 o 
   0  -7   5     1734.61     1984.38     87.08 o 
   1  -7   5     2986.00     2857.23    103.06 o 
   2  -7   5     1062.56     1041.69     89.79 o 
   3  -7   5       54.68        6.60     32.04 o 
   4  -7   5     1707.86     1651.50    109.17 o 
   5  -7   5     1218.58     1233.09     95.56 o 
   6  -7   5      200.07      187.82     42.49 o 
   7  -7   5      512.72      599.63     69.57 o 
   8  -7   5       64.60       23.79     30.39 o 
   9  -7   5      765.98      764.12     68.61 o 
  10  -7   5      298.95      301.12     65.45 o 
  11  -7   5        2.28        0.00     32.17 o 
  12  -7   5       33.17       28.60     54.17 o 
 -11  -6   5        3.22       47.57     58.71 o 
 -10  -6   5        0.28       13.75     54.04 o 
  -9  -6   5       42.99       63.52     56.79 o 
  -8  -6   5      117.13      138.32     60.50 o 
  -7  -6   5     1180.93     1281.03     79.09 o 
  -6  -6   5       10.80       15.66     26.32 o 
  -5  -6   5        1.36       14.66     22.90 o 
  -4  -6   5     1640.75     1664.99     79.61 o 
  -3  -6   5     4444.55     4973.67    225.09 o 
  -2  -6   5     3581.89     3343.83    230.79 o 
  -1  -6   5      477.38      574.54     47.41 o 
   0  -6   5        2.58        0.00     20.70 o 
   1  -6   5     1490.58     1436.53     69.10 o 
   2  -6   5      297.84      294.25     51.70 o 
   3  -6   5       77.54      109.45     38.50 o 
   4  -6   5       80.44       66.14     31.49 o 
   5  -6   5     1190.75     1075.38     84.01 o 
   6  -6   5       22.18       39.19     28.05 o 
   7  -6   5       69.16      103.67     33.14 o 
   8  -6   5      946.04      993.27    157.44 o 
   9  -6   5       59.21      104.50     41.80 o 
  10  -6   5      277.29      330.41     66.55 o 
  11  -6   5       57.18       48.40     42.21 o 
  12  -6   5        9.00       26.54     48.26 o 
 -11  -5   5       53.49      105.74     60.77 o 
 -10  -5   5      153.84      112.75     60.91 o 
  -9  -5   5      205.05      259.05     70.26 o 
  -8  -5   5      240.59      228.66     64.21 o 
  -7  -5   5      475.74      476.64     50.36 o 
  -6  -5   5       26.84       69.77     29.08 o 
  -5  -5   5      204.37      185.36     32.66 o 
  -4  -5   5        0.50        0.00     20.28 o 
  -3  -5   5     1377.79     1666.29     72.68 o 
  -2  -5   5     4632.51     4865.96    118.96 o 
  -1  -5   5     1387.66     1644.99     68.75 o 
   0  -5   5     3528.44     3648.32     63.40 o 
   1  -5   5     1136.72     1160.35     80.85 o 
   2  -5   5     4851.75     4376.17    152.62 o 
   3  -5   5      797.33      899.93     73.15 o 
   4  -5   5     1135.94     1313.39     84.97 o 
   5  -5   5     3962.41     4201.27    149.32 o 
   6  -5   5      125.48      103.67     32.86 o 
   7  -5   5      116.48      117.82     26.12 o 
   8  -5   5      786.39      948.74     93.77 o 
   9  -5   5       49.63       53.76     38.50 o 
  10  -5   5      191.87      252.86     57.61 o 
  11  -5   5      117.80      133.10     55.55 o 
  12  -5   5        2.49        0.00     53.07 o 
  13  -5   5       27.51       58.85     72.32 o 
 -12  -4   5        2.90       36.44     51.84 o 
 -11  -4   5        1.25        0.00     48.40 o 
 -10  -4   5       17.63        1.92     47.71 o 
  -9  -4   5       50.58       82.64     52.25 o 
  -8  -4   5      244.27      282.76     57.27 o 
  -7  -4   5      142.10      120.09     32.23 o 
  -6  -4   5     1004.28     1245.63     67.48 o 
  -5  -4   5      516.33      434.82     41.68 o 
  -4  -4   5      181.90      119.77     26.74 o 
  -3  -4   5      458.90      486.62     77.69 o 
  -2  -4   5     3135.60     3427.60    136.74 o 
  -1  -4   5     1195.43     1083.78     35.78 o 
   0  -4   5      466.22      406.61     23.98 o 
   1  -4   5     6403.34     7487.22    186.72 o 
   2  -4   5     7096.00     6804.95    176.55 o 
   3  -4   5      335.70      415.66     48.81 o 
   4  -4   5     1102.24     1268.43     77.96 o 
   5  -4   5     1262.84     1285.47     77.14 o 
   6  -4   5     2967.81     3151.13     91.89 o 
   7  -4   5      670.60      710.53     67.37 o 
   8  -4   5      205.25      247.36     52.80 o 
   9  -4   5      710.62      554.26     75.76 o 
  10  -4   5      487.45      493.07     77.82 o 
  11  -4   5      104.48      107.52     48.81 o 
  12  -4   5       21.25       93.64     61.05 o 
  13  -4   5       48.50       46.61     70.67 o 
 -12  -3   5        5.94        0.00     49.64 o 
 -11  -3   5      101.71       92.26     55.00 o 
 -10  -3   5      142.51      182.46     61.60 o 
  -9  -3   5        4.71        0.00     41.25 o 
  -8  -3   5      751.88      732.52     60.77 o 
  -7  -3   5      312.25      286.69     37.87 o 
  -6  -3   5     1459.11     1551.43     71.22 o 
  -5  -3   5      933.52      814.09     50.35 o 
  -4  -3   5       14.72       27.38     18.86 o 
  -3  -3   5        6.56        7.77     17.60 o 
  -2  -3   5     5216.98     5684.45    210.66 o 
  -1  -3   5     6010.00     6336.64    148.37 o 
   0  -3   5        3.38        0.00     13.88 o 
   1  -3   5     4236.38     4549.83    135.30 o 
   2  -3   5     5677.76     5729.57    149.60 o 
   3  -3   5     2773.64     2958.01    106.70 o 
   4  -3   5       52.04       89.78     19.59 o 
   5  -3   5     1741.29     1996.97     67.20 o 
   6  -3   5     2542.33     2674.79     77.67 o 
   7  -3   5      342.80      297.27     55.27 o 
   8  -3   5       29.86       73.84     38.64 o 
   9  -3   5      145.57      173.94     49.22 o 
  10  -3   5        8.72       37.81     42.76 o 
  11  -3   5       82.48      111.65     53.90 o 
  12  -3   5        7.95        0.00     52.94 o 
  13  -3   5       16.45       28.60     72.87 o 
 -12  -2   5        8.08       39.05     49.64 o 
 -11  -2   5       25.38       27.36     47.02 o 
 -10  -2   5      174.37      153.86     58.16 o 
  -9  -2   5      351.10      406.79     47.18 o 
  -8  -2   5       76.03      153.03     49.43 o 
  -7  -2   5       37.52       21.81     24.09 o 
  -6  -2   5      536.76      543.68     43.35 o 
  -5  -2   5       17.88        6.02     17.06 o 
  -4  -2   5       72.35       81.16     21.04 o 
  -3  -2   5     1466.54     1411.19     53.56 o 
  -2  -2   5     2603.93     2466.30    109.25 o 
  -1  -2   5      348.24      299.01     19.61 o 
   0  -2   5        8.53       38.67     15.59 o 
   1  -2   5      825.17      748.43     38.40 o 
   2  -2   5    14268.04    16354.37    242.55 o 
   3  -2   5     6071.13     6111.98    190.50 o 
   4  -2   5      185.11      168.92     21.59 o 
   5  -2   5      539.48      586.29     35.60 o 
   6  -2   5     3451.60     2859.70    133.51 o 
   7  -2   5      160.66      136.40     44.14 o 
   8  -2   5      429.21      402.73     64.76 o 
   9  -2   5       28.51       41.80     39.87 o 
  10  -2   5       82.78       84.01     48.12 o 
  11  -2   5        0.91       54.86     48.81 o 
  12  -2   5        0.46        0.00     54.72 o 
 -13  -1   5       16.96       22.27     49.77 o 
 -12  -1   5        2.53       57.34     48.67 o 
 -11  -1   5      134.56      163.90     57.06 o 
 -10  -1   5     1255.50     1152.00     74.31 o 
  -9  -1   5      334.74      389.11     57.89 o 
  -8  -1   5      772.58      783.52     99.00 o 
  -7  -1   5       10.15       14.03     22.04 o 
  -6  -1   5     1971.51     1948.65     78.37 o 
  -5  -1   5     2440.72     2544.52     77.15 o 
  -4  -1   5     2849.22     2743.30    181.70 o 
  -3  -1   5        6.57        7.63     12.17 o 
  -2  -1   5     4372.33     4180.83    123.98 o 
  -1  -1   5      327.33      289.41     28.05 o 
   0  -1   5       15.68        3.74     14.21 o 
   1  -1   5      835.32      813.82     28.70 o 
   2  -1   5     3874.08     3976.36    102.09 o 
   3  -1   5     4978.56     4684.50     84.43 o 
   4  -1   5      948.07      824.13     36.55 o 
   5  -1   5      377.21      371.60     30.39 o 
   6  -1   5     1077.34      938.29     78.79 o 
   7  -1   5     2311.95     2240.27    129.66 o 
   8  -1   5      116.66       62.70     36.99 o 
   9  -1   5       37.46       25.71     40.56 o 
  10  -1   5      123.90      200.47     59.54 o 
  11  -1   5      103.31      154.96     55.55 o 
  12  -1   5       69.66       61.74     64.76 o 
 -13   0   5       29.03       64.76     48.54 o 
 -12   0   5       72.10      161.29     57.47 o 
 -11   0   5       18.95       22.00     45.37 o 
 -10   0   5     1247.92     1329.84    147.33 o 
  -9   0   5     1468.28     1363.73     74.00 o 
  -8   0   5      433.96      474.59     44.50 o 
  -7   0   5      446.26      432.59     39.24 o 
  -6   0   5      830.63      784.02     46.98 o 
  -5   0   5     4596.88     4529.00     97.54 o 
  -4   0   5     8381.10     8462.29    405.00 o 
  -3   0   5      982.97     1212.76     63.78 o 
  -2   0   5      283.67      312.67     29.99 o 
  -1   0   5     7600.36     6735.56   1216.31 o 
   0   0   5     1740.70     1743.82    302.91 o 
   1   0   5      159.28      106.29     16.17 o 
   2   0   5     3031.21     2843.13     84.38 o 
   3   0   5     3303.57     3115.93    169.05 o 
   4   0   5     1557.90     1397.81     81.54 o 
   5   0   5        8.48       18.29     26.95 o 
   6   0   5       21.57        0.00     24.75 o 
   7   0   5      674.94      578.04     72.19 o 
   8   0   5      116.60      115.77     45.65 o 
   9   0   5       81.78       82.22     46.61 o 
  10   0   5      109.05      186.45     57.47 o 
  11   0   5       47.38       57.06     52.94 o 
  12   0   5       31.36        9.07     63.11 o 
 -12   1   5      233.29      218.90     60.22 o 
 -11   1   5      144.86      143.59     38.09 o 
 -10   1   5       49.09       96.94     30.30 o 
  -9   1   5      358.83      416.16     44.48 o 
  -8   1   5        4.37       35.39     22.31 o 
  -7   1   5      237.83      262.13     33.02 o 
  -6   1   5      204.32      197.62     27.02 o 
  -5   1   5     1203.09     1210.27     50.77 o 
  -4   1   5     3584.77     3355.10    128.01 o 
  -3   1   5      676.11      637.96     36.63 o 
  -2   1   5     3022.44     3551.11    237.53 o 
  -1   1   5     6001.82     5091.72    613.11 o 
   0   1   5     2544.24     2841.80    230.11 o 
   1   1   5      676.79      578.92     26.98 o 
   2   1   5      309.16      234.75     19.51 o 
   3   1   5     1005.75      944.94     80.22 o 
   4   1   5     2427.98     2100.43    103.81 o 
   5   1   5       82.66       89.79     37.12 o 
   6   1   5        0.90       12.65     33.27 o 
   7   1   5       97.71      108.21     43.31 o 
   8   1   5      471.98      515.76     75.76 o 
   9   1   5       29.35       22.41     42.07 o 
  11   1   5      127.35      150.29     66.41 o 
  12   1   5        9.89       15.40     69.99 o 
 -11   2   5      144.85      201.05     39.76 o 
 -10   2   5       81.24       49.46     28.36 o 
  -9   2   5      204.07      228.13     35.77 o 
  -8   2   5      134.22      185.85     30.54 o 
  -7   2   5      372.67      339.57     36.25 o 
  -6   2   5       94.43       97.00     22.17 o 
  -5   2   5      775.29      864.87     73.91 o 
  -4   2   5      612.96      412.60     28.09 o 
  -3   2   5     1783.04     1523.45    108.11 o 
  -2   2   5      623.73      811.89     76.04 o 
  -1   2   5      426.89      279.65     32.93 o 
   0   2   5     2250.27     2141.73    178.01 o 
   1   2   5      792.20      663.36     52.87 o 
   2   2   5        1.89        0.00     12.01 o 
   3   2   5      798.04      717.90     41.93 o 
   4   2   5       60.15       54.22     23.72 o 
   5   2   5       38.66       40.29     33.96 o 
   6   2   5      600.20      500.77     69.85 o 
   7   2   5       22.81       24.75     40.70 o 
   8   2   5      300.25      325.05     67.65 o 
   9   2   5       35.47       34.92     39.74 o 
  10   2   5        8.26        8.80     46.47 o 
  11   2   5      140.63      149.46     72.60 o 
 -12   3   5      168.59      243.37     70.40 o 
 -11   3   5       20.41       47.99     40.15 o 
 -10   3   5        0.28        0.00     22.41 o 
  -9   3   5       49.07       62.53     25.86 o 
  -8   3   5      294.47      365.68     43.11 o 
  -7   3   5       26.07       13.59     19.90 o 
  -6   3   5       64.34       64.25     22.47 o 
  -5   3   5      684.35      673.71     56.24 o 
  -4   3   5     1660.26     1621.80    101.20 o 
  -3   3   5     3488.89     3101.84    326.97 o 
  -2   3   5     2263.22     2333.37     85.01 o 
  -1   3   5      154.09      179.40     23.18 o 
   0   3   5     6755.97     6774.20    277.95 o 
   1   3   5     2413.91     2644.10     64.29 o 
   2   3   5      132.79      140.27     20.54 o 
   3   3   5      171.00      148.57     19.62 o 
   4   3   5        5.34        0.00     22.22 o 
   5   3   5        3.59        0.00     24.53 o 
   6   3   5        3.79        3.50     24.15 o 
   7   3   5       25.96       19.66     36.30 o 
   8   3   5       65.43      143.14     50.32 o 
   9   3   5       57.45      111.51     55.14 o 
  10   3   5        9.69       33.14     55.69 o 
  11   3   5      107.70      116.05     69.99 o 
 -12   4   5       29.17       97.35     49.77 o 
 -11   4   5       55.26      136.95     47.57 o 
 -10   4   5       13.95       13.75     33.14 o 
  -9   4   5       20.54       54.45     37.81 o 
  -8   4   5      878.87      896.71     58.50 o 
  -7   4   5       47.37       59.78     24.44 o 
  -6   4   5       94.60       85.89     24.90 o 
  -5   4   5     1260.27     1458.31    105.05 o 
  -4   4   5     2180.53     2380.24    125.54 o 
  -3   4   5     2865.15     2678.92    358.67 o 
  -2   4   5       17.25        0.00     20.63 o 
  -1   4   5      206.62      193.80     24.18 o 
   0   4   5     1391.30     1218.53    112.62 o 
   1   4   5     2265.45     2053.30    160.29 o 
   2   4   5      876.61      887.62     42.29 o 
   3   4   5      501.96      562.36     49.08 o 
   4   4   5      765.08      759.98     59.34 o 
   5   4   5       33.69       33.38     27.66 o 
   6   4   5      203.17      175.12     38.06 o 
   7   4   5       69.75       60.35     33.07 o 
   8   4   5       98.15       46.50     32.40 o 
   9   4   5       33.08        0.00     30.72 o 
  10   4   5        0.79        0.00     35.70 o 
 -12   5   5       73.47      133.24     54.72 o 
 -11   5   5       68.83       65.72     41.39 o 
 -10   5   5        0.39       20.21     36.71 o 
  -9   5   5        1.38       18.29     35.89 o 
  -8   5   5       34.02       59.26     40.97 o 
  -7   5   5      450.54      435.32     70.40 o 
  -6   5   5      310.73      289.71     56.37 o 
  -5   5   5       45.02       39.74     38.22 o 
  -4   5   5     1092.56     1017.08     87.45 o 
  -3   5   5     1041.96     1065.45     77.82 o 
  -2   5   5     1939.16     2167.11    219.86 o 
  -1   5   5      493.97      451.14     35.07 o 
   0   5   5     1891.11     1919.63     64.69 o 
   1   5   5     1351.24     1311.13     54.78 o 
   2   5   5        4.63        0.91     17.74 o 
   3   5   5       57.25       17.28     28.09 o 
   4   5   5      990.72      948.71     68.28 o 
   5   5   5      461.78      415.97     80.09 o 
   6   5   5      398.22      449.01     55.21 o 
   7   5   5      121.91      145.84     38.67 o 
   8   5   5       75.49       96.74     79.96 o 
   9   5   5       94.07      181.69     44.86 o 
 -12   6   5       45.23       71.09     53.49 o 
 -11   6   5       41.55       72.32     47.44 o 
 -10   6   5       88.48      151.94     47.99 o 
  -9   6   5        3.27       20.21     39.32 o 
  -8   6   5       11.89      102.44     49.91 o 
  -7   6   5      611.93      579.01     80.02 o 
  -6   6   5       69.80       63.80     40.01 o 
  -5   6   5       38.08       55.96     35.75 o 
  -4   6   5      402.62      435.73     66.14 o 
  -3   6   5      316.55      341.90     44.36 o 
  -2   6   5     2689.93     3063.79    144.79 o 
  -1   6   5        1.99        0.00     18.15 o 
   0   6   5       88.67       78.53     23.68 o 
   1   6   5      946.14     1029.76    131.75 o 
   2   6   5      635.74      592.84     55.89 o 
   3   6   5        9.92       16.52     27.51 o 
   4   6   5      128.12      163.53     64.21 o 
   5   6   5       27.29       42.31     29.58 o 
   6   6   5       12.34       21.56     30.03 o 
   7   6   5       19.67       34.69     35.01 o 
   8   6   5       30.23       70.23     34.93 o 
 -11   7   5        9.53      116.46     54.04 o 
 -10   7   5       99.15      111.65     53.90 o 
  -8   7   5        0.14       25.30     36.85 o 
  -7   7   5      416.88      539.54     78.37 o 
  -6   7   5      247.78      171.46     57.34 o 
  -5   7   5      169.32      179.44     55.82 o 
  -4   7   5      134.10      162.80     50.60 o 
  -3   7   5        1.80       12.56     26.00 o 
  -2   7   5      605.89      633.94     57.68 o 
  -1   7   5       94.65      103.60     25.45 o 
   0   7   5      248.30      255.58     32.05 o 
   1   7   5      161.17      189.63     29.34 o 
   2   7   5       99.75      115.65     37.83 o 
   3   7   5       78.03       89.88     31.99 o 
   4   7   5       61.66       95.54     35.54 o 
   5   7   5      423.42      459.82     56.13 o 
   6   7   5        9.71       51.50     32.24 o 
   7   7   5        0.02        0.00     51.84 o 
   8   7   5       43.72       28.32     64.76 o 
 -11   8   5       15.88       70.40     64.21 o 
  -9   8   5        8.17        8.66     43.17 o 
  -8   8   5       14.59       59.12     43.59 o 
  -7   8   5      208.28      317.62     71.22 o 
  -6   8   5      592.64      457.46     81.54 o 
  -5   8   5      205.45      215.46     62.15 o 
  -4   8   5      129.53       89.10     48.81 o 
  -3   8   5      235.00      235.00     43.75 o 
  -2   8   5      106.15      143.38     36.60 o 
  -1   8   5      171.18      193.13     55.07 o 
   0   8   5       10.74        0.00     21.23 o 
   1   8   5       36.52       21.72     28.78 o 
   2   8   5       34.30       16.57     29.41 o 
   3   8   5       67.56       51.66     33.83 o 
   4   8   5       66.62       74.38     42.83 o 
   5   8   5      368.72      490.46     82.36 o 
   6   8   5      147.74      193.05     67.24 o 
 -10   9   5       35.57       84.01     58.99 o 
  -8   9   5       67.66       84.84     49.50 o 
  -7   9   5      121.71      124.99     50.32 o 
  -6   9   5      554.43      501.87     84.15 o 
  -5   9   5      225.55      242.82     63.52 o 
  -4   9   5        0.26        0.00     44.00 o 
  -3   9   5      529.09      439.44     56.21 o 
  -2   9   5      447.75      473.36     57.08 o 
  -1   9   5      344.09      302.47     47.27 o 
   0   9   5       33.96       54.55     31.04 o 
   1   9   5       14.57        0.00     43.04 o 
   2   9   5       31.79       21.17     44.41 o 
   3   9   5       42.55       72.87     55.69 o 
   4   9   5        2.20        0.00     49.50 o 
   5   9   5       38.00        5.77     47.99 o 
  -8  10   5       10.74       60.50     50.46 o 
  -7  10   5       14.04       26.40     46.89 o 
  -6  10   5       37.67       41.25     48.26 o 
  -5  10   5        0.45        0.00     40.70 o 
  -4  10   5       22.99       32.86     44.14 o 
  -3  10   5       31.44       79.06     47.57 o 
  -2  10   5      141.21      110.52     37.61 o 
  -1  10   5      133.16      150.05     41.39 o 
   0  10   5        4.12       58.02     57.61 o 
  -7  11   5        0.30       30.39     45.51 o 
  -6  11   5        8.90        0.69     37.95 o 
  -5  11   5       78.06      114.54     56.10 o 
  -4  11   5        0.79        0.00     40.15 o 
  -3  11   5       43.22       75.07     46.47 o 
  -2  11   5      114.61      135.12     40.42 o 
  -2 -14   6        0.13       22.41     34.33 o 
   0 -14   6      130.81      133.34     41.24 o 
   1 -14   6      323.47      379.36     75.76 o 
   2 -14   6      230.28      251.90     65.59 o 
   3 -14   6        2.69       23.24     35.75 o 
   4 -14   6       24.53       81.40     47.99 o 
   5 -14   6      185.60      240.90     62.97 o 
   6 -14   6       50.08      108.76     53.49 o 
   7 -14   6        0.52       13.89     45.10 o 
  -4 -13   6       10.81       48.26     62.56 o 
  -3 -13   6      111.59      154.39     44.58 o 
  -2 -13   6       48.45       39.67     33.08 o 
  -1 -13   6       15.11       72.19     35.08 o 
   0 -13   6      134.93      117.20     45.99 o 
   1 -13   6      472.04      478.24     61.12 o 
   2 -13   6      407.55      355.02     72.74 o 
   3 -13   6       71.67       76.17     45.10 o 
   4 -13   6       20.20       38.09     34.79 o 
   5 -13   6      146.89       93.77     41.94 o 
   6 -13   6      276.71      268.95     61.46 o 
   7 -13   6       81.00       76.45     45.92 o 
   8 -13   6        0.03       45.24     44.69 o 
  -5 -12   6       56.43       66.55     58.30 o 
  -4 -12   6       11.37       26.06     34.62 o 
  -3 -12   6      227.84      270.25     51.47 o 
  -2 -12   6      111.83      129.26     41.73 o 
  -1 -12   6      174.87      137.32     42.91 o 
   0 -12   6      176.15      225.08     96.46 o 
   1 -12   6       50.03       35.27     34.22 o 
   2 -12   6      491.50      373.17     71.50 o 
   3 -12   6      436.86      401.08     75.21 o 
   4 -12   6        2.54       40.70     33.27 o 
   5 -12   6      117.22      133.37     45.51 o 
   6 -12   6      139.45      117.29     44.96 o 
   7 -12   6       55.39       86.07     37.54 o 
   8 -12   6        1.90       51.56     35.47 o 
   9 -12   6      194.65      171.46     56.92 o 
  -7 -11   6        4.87       55.00     64.07 o 
  -6 -11   6        1.32       27.91     63.52 o 
  -5 -11   6       44.08       90.34     55.55 o 
  -4 -11   6       55.18       11.52     37.61 o 
  -3 -11   6      330.77      276.27     62.91 o 
  -2 -11   6      433.22      408.54     57.48 o 
  -1 -11   6      105.44       53.96     35.43 o 
   0 -11   6        1.87        0.00     30.66 o 
   1 -11   6      102.02      108.54     36.71 o 
   2 -11   6      556.46      452.65     75.07 o 
   3 -11   6      817.50      823.62     96.80 o 
   4 -11   6       48.64      145.89     43.72 o 
   5 -11   6        3.49        5.50     28.74 o 
   6 -11   6      337.21      356.12     65.86 o 
   7 -11   6      317.74      350.35     65.59 o 
   8 -11   6        0.45       28.60     32.59 o 
   9 -11   6      171.08      155.79     49.77 o 
  10 -11   6      206.16      218.49     56.92 o 
  -8 -10   6        4.96        9.21     47.16 o 
  -7 -10   6       49.12       99.82     63.25 o 
  -6 -10   6       89.33      113.71     69.85 o 
  -5 -10   6      235.77      275.10     49.49 o 
  -4 -10   6       35.27       65.41     35.39 o 
  -3 -10   6       73.43      104.29     36.11 o 
  -2 -10   6      333.60      298.94     47.06 o 
  -1 -10   6      195.53      186.45     66.00 o 
   0 -10   6       55.50        9.66     27.72 o 
   1 -10   6       61.16       70.95     33.65 o 
   2 -10   6     1088.07      876.83     97.49 o 
   3 -10   6     1261.13     1234.19    112.06 o 
   4 -10   6      285.92      282.97     56.10 o 
   5 -10   6      445.83      447.15     70.12 o 
   6 -10   6      456.07      485.92     74.25 o 
   7 -10   6      808.91      798.45     92.81 o 
   8 -10   6       11.97       37.67     35.75 o 
  11 -10   6      101.69       79.75     68.89 o 
  -9  -9   6       47.84       67.10     60.77 o 
  -8  -9   6        1.19       36.44     55.82 o 
  -7  -9   6       38.05       59.81     58.16 o 
  -6  -9   6      268.70      242.18     47.95 o 
  -5  -9   6      932.11      788.31    122.37 o 
  -4  -9   6     1037.54      984.08     75.42 o 
  -3  -9   6      114.39      132.43     35.27 o 
  -2  -9   6       16.03       31.31     25.82 o 
  -1  -9   6      680.66      667.37     62.36 o 
   0  -9   6        5.58        0.00     23.20 o 
   1  -9   6      769.54      663.50     59.19 o 
   2  -9   6      610.18      634.14     78.24 o 
   3  -9   6       11.88       16.91     29.56 o 
   4  -9   6       11.39       20.90     24.20 o 
   5  -9   6      155.85      201.02     46.34 o 
   6  -9   6      180.11      190.02     46.61 o 
   7  -9   6     1446.15     1396.57    115.36 o 
   8  -9   6      215.14      262.35     54.86 o 
   9  -9   6        0.52       43.04     39.32 o 
  10  -9   6      405.58      386.23     78.51 o 
  11  -9   6       88.92       80.71     57.75 o 
  -9  -8   6       11.52        0.00     50.87 o 
  -8  -8   6        1.88        0.00     46.47 o 
  -7  -8   6       27.67       44.14     55.96 o 
  -6  -8   6     1555.53     1334.21     85.30 o 
  -5  -8   6     1196.41     1095.22     76.29 o 
  -4  -8   6      960.98      871.19     68.09 o 
  -3  -8   6       44.37       61.30     27.02 o 
  -2  -8   6      338.32      386.23     46.51 o 
  -1  -8   6     2898.08     2694.68    109.28 o 
   0  -8   6     1278.77     1311.85     77.38 o 
   1  -8   6     1438.95     1367.13    120.45 o 
   2  -8   6        8.38        0.00     29.01 o 
   3  -8   6      591.77      602.52     73.97 o 
   4  -8   6     1417.46     1461.61    112.06 o 
   5  -8   6       38.32       40.15     30.39 o 
   6  -8   6      468.09      518.37     66.82 o 
   7  -8   6      595.75      609.81     73.97 o 
   8  -8   6      860.22      885.35     87.59 o 
   9  -8   6        4.06        9.05     23.37 o 
  10  -8   6       14.19       75.07     50.60 o 
  11  -8   6       72.10       48.67     48.40 o 
  12  -8   6        8.01       40.56     67.79 o 
 -10  -7   6        1.87       19.52     54.86 o 
  -9  -7   6       75.21       73.56     58.57 o 
  -8  -7   6       71.67      130.07     63.39 o 
  -7  -7   6       87.72       69.49     35.66 o 
  -6  -7   6       45.51       47.63     28.24 o 
  -5  -7   6      615.87      665.19     58.95 o 
  -4  -7   6     1008.02     1081.13     71.77 o 
  -3  -7   6      294.24      294.08     41.30 o 
  -2  -7   6      420.79      476.29     49.19 o 
  -1  -7   6     1235.20     1194.74     69.80 o 
   0  -7   6     7237.15     7377.37    165.71 o 
   1  -7   6      701.18      713.62     76.31 o 
   2  -7   6        5.70        0.00     32.72 o 
   3  -7   6     3882.83     3837.04    167.89 o 
   4  -7   6      633.95      722.56     76.72 o 
   5  -7   6     1747.93     1658.51    111.65 o 
   6  -7   6       36.73       49.36     33.14 o 
   7  -7   6        4.23        6.32     25.99 o 
   8  -7   6     1779.71     2110.60    127.05 o 
   9  -7   6      525.27      532.67     81.12 o 
  10  -7   6       63.39       85.52     45.51 o 
  11  -7   6       23.26      109.86     51.42 o 
  12  -7   6        5.23       22.96     61.19 o 
 -11  -6   6       25.75       63.25     58.71 o 
 -10  -6   6        0.10       41.52     58.16 o 
  -9  -6   6       96.31       90.89     57.34 o 
  -8  -6   6      778.32      773.15    101.75 o 
  -7  -6   6      853.41      829.69     66.16 o 
  -6  -6   6       37.02       45.35     31.08 o 
  -5  -6   6      661.31      722.80     57.97 o 
  -4  -6   6      304.41      294.98     39.33 o 
  -3  -6   6      238.77      233.96     37.10 o 
  -2  -6   6      251.88      260.64     35.56 o 
  -1  -6   6       45.80       47.76     23.77 o 
   0  -6   6     4104.57     3642.73    139.78 o 
   1  -6   6       27.74       70.54     38.91 o 
   2  -6   6      763.54      809.73     77.41 o 
   3  -6   6     2717.33     2304.62    123.47 o 
   4  -6   6     2350.68     2385.19    124.71 o 
   5  -6   6     1433.78     1355.19     95.97 o 
   6  -6   6      148.37      169.81     41.94 o 
   7  -6   6      306.72      264.27     46.34 o 
   8  -6   6      189.46      246.12     59.12 o 
   9  -6   6      121.77      137.64     48.95 o 
  10  -6   6        9.94       60.50     41.52 o 
  11  -6   6        5.19       29.70     44.96 o 
  12  -6   6       43.43       40.56     56.79 o 
 -11  -5   6        9.38        0.00     48.67 o 
 -10  -5   6        0.07       25.99     51.56 o 
  -9  -5   6       22.55       42.49     50.19 o 
  -8  -5   6      486.89      557.70     77.07 o 
  -7  -5   6      179.31      188.33     38.12 o 
  -6  -5   6        9.69       35.78     27.38 o 
  -5  -5   6      122.40      221.10     34.66 o 
  -4  -5   6     1486.77     1317.66     68.43 o 
  -3  -5   6      686.35      733.40     51.51 o 
  -2  -5   6      695.81      809.54     52.33 o 
  -1  -5   6     1293.98     1462.29     44.00 o 
   0  -5   6     5286.14     4962.61     82.47 o 
   1  -5   6      441.40      651.33     67.51 o 
   2  -5   6      860.33      947.50     77.41 o 
   3  -5   6      181.69      177.10     40.70 o 
   5  -5   6     2348.16     2665.14    123.34 o 
   6  -5   6       14.03        3.85     23.92 o 
   7  -5   6     1287.35     1376.12     68.44 o 
   8  -5   6       99.38      142.31     45.24 o 
   9  -5   6       95.60      195.94     51.15 o 
  10  -5   6       11.76       18.15     31.90 o 
  11  -5   6       24.25       78.79     48.54 o 
  12  -5   6       97.05       90.20     66.00 o 
 -12  -4   6       65.96      105.74     64.35 o 
 -11  -4   6       81.40      154.00     64.76 o 
 -10  -4   6       27.70       82.64     54.59 o 
  -9  -4   6        5.13        0.00     45.51 o 
  -8  -4   6      428.27      433.92     48.77 o 
  -7  -4   6     1001.53     1066.70     68.00 o 
  -6  -4   6      234.21      247.47     37.09 o 
  -5  -4   6        0.86       11.42     23.41 o 
  -4  -4   6      554.39      593.60     46.23 o 
  -3  -4   6     1877.00     1782.91     71.75 o 
  -2  -4   6      453.74      535.56     52.01 o 
  -1  -4   6      469.17      526.49     29.85 o 
   0  -4   6     2860.73     2898.31     76.18 o 
   1  -4   6     1847.93     1587.01     91.02 o 
   2  -4   6       16.85       26.95     23.37 o 
   3  -4   6      672.70      696.29     61.87 o 
   4  -4   6      730.98      523.18     54.72 o 
   5  -4   6     1305.46     1431.94     63.97 o 
   6  -4   6      146.39      196.08     28.80 o 
   7  -4   6      904.96      842.45     83.46 o 
   8  -4   6      230.95      265.51     54.59 o 
   9  -4   6      141.79      150.42     49.22 o 
  10  -4   6       86.65      134.75     52.52 o 
  11  -4   6       12.47       19.66     46.89 o 
  12  -4   6       53.98       91.30     63.94 o 
 -12  -3   6       68.20      139.97     65.04 o 
 -11  -3   6       72.32      110.14     58.02 o 
 -10  -3   6      349.31      427.07     80.85 o 
  -9  -3   6       85.51       92.31     40.01 o 
  -8  -3   6      851.64      781.63     60.85 o 
  -7  -3   6     2460.19     2555.22     97.07 o 
  -6  -3   6      781.27      679.72     51.24 o 
  -5  -3   6      192.95      251.07     32.76 o 
  -4  -3   6      209.46      198.94     28.45 o 
  -3  -3   6     1192.42     1025.76     51.09 o 
  -2  -3   6     4428.86     4940.66    350.48 o 
  -1  -3   6       16.09       24.17     13.13 o 
   0  -3   6     4114.14     4471.61    253.96 o 
   1  -3   6     6119.62     6166.95    146.44 o 
   2  -3   6     3049.51     3176.36    118.66 o 
   3  -3   6      391.82      446.46     49.77 o 
   4  -3   6     1732.51     1806.44     65.11 o 
   5  -3   6     1997.07     1941.70     68.42 o 
   6  -3   6     1113.86     1176.53     54.31 o 
   7  -3   6       33.40        8.11     31.35 o 
   8  -3   6      758.34      675.39     80.30 o 
   9  -3   6       14.95       23.10     38.22 o 
  10  -3   6        1.01       33.82     40.15 o 
  11  -3   6        0.20       19.39     46.20 o 
  12  -3   6       43.76       19.39     62.42 o 
 -12  -2   6       39.34       51.97     51.70 o 
 -11  -2   6       22.20        0.00     47.16 o 
 -10  -2   6      172.12      249.09     47.30 o 
  -9  -2   6       31.78        0.91     26.33 o 
  -8  -2   6      327.95      228.37     36.49 o 
  -7  -2   6      639.70      766.77     54.36 o 
  -6  -2   6      341.23      268.98     35.29 o 
  -5  -2   6        6.50        0.00     17.95 o 
  -4  -2   6      418.20      520.05     37.65 o 
  -3  -2   6      427.64      344.39     25.84 o 
  -2  -2   6     2676.56     2693.41    121.81 o 
  -1  -2   6       47.88       57.16     19.59 o 
   0  -2   6     1774.27     1736.83     63.39 o 
   1  -2   6     5352.16     5866.85    127.12 o 
   2  -2   6     5290.80     5131.60    439.31 o 
   3  -2   6     2434.05     2486.56     73.08 o 
   4  -2   6      615.93      668.45     38.47 o 
   5  -2   6     1834.32     1821.03    103.26 o 
   6  -2   6      860.37      950.67     82.36 o 
   7  -2   6      331.62      264.96     50.87 o 
   8  -2   6        8.75       20.07     35.89 o 
   9  -2   6        4.93        2.06     34.37 o 
  10  -2   6       87.85      143.69     53.90 o 
  11  -2   6        5.23       21.04     48.95 o 
  12  -2   6       58.78       45.37     63.11 o 
 -12  -1   6        0.49        6.74     45.24 o 
 -11  -1   6      132.09      112.20     53.35 o 
 -10  -1   6      294.39      362.41     48.21 o 
  -9  -1   6       20.57       31.13     25.95 o 
  -8  -1   6       43.96       64.79     44.27 o 
  -7  -1   6       20.93       30.66     23.82 o 
  -6  -1   6     1058.24      878.18     98.79 o 
  -5  -1   6       69.91       57.17     20.97 o 
  -4  -1   6      475.20      465.99     50.81 o 
  -3  -1   6     3690.51     3458.02    190.58 o 
  -2  -1   6     1412.89     1570.41     68.23 o 
  -1  -1   6      252.75      208.89     27.92 o 
   0  -1   6     1361.24     1204.42     79.52 o 
   1  -1   6     1412.88     1428.17     42.56 o 
   2  -1   6     2040.64     1752.50     47.21 o 
   3  -1   6     1697.47     1736.07    122.24 o 
   4  -1   6      130.30      135.49     19.40 o 
   5  -1   6     1387.90     1402.90     90.61 o 
   6  -1   6     1461.92     1259.21     93.91 o 
   7  -1   6      326.64      294.93     55.27 o 
   8  -1   6      293.32      345.40     63.66 o 
   9  -1   6      147.96      180.40     53.90 o 
  10  -1   6       31.44       59.95     48.40 o 
  11  -1   6       30.69       85.25     57.89 o 
  12  -1   6        3.74        0.00     63.39 o 
 -11   0   6       75.96       39.87     54.45 o 
 -10   0   6       97.73      123.42     34.61 o 
  -9   0   6      266.55      241.08     37.86 o 
  -8   0   6       68.50       85.33     26.46 o 
  -7   0   6      196.10      182.88     31.37 o 
  -6   0   6      862.38      896.61     50.49 o 
  -5   0   6       50.96       88.10     35.47 o 
  -4   0   6       74.38       77.12     16.89 o 
  -3   0   6      488.43      395.86     23.01 o 
  -2   0   6     2213.61     1885.21    236.15 o 
  -1   0   6     5823.24     5912.70    120.95 o 
   0   0   6     3595.84     3844.99    150.35 o 
   1   0   6     1087.48     1198.83     36.88 o 
   2   0   6     1985.57     1697.86    100.57 o 
   3   0   6     1113.06     1114.32     39.92 o 
   4   0   6        6.69       27.09     13.05 o 
   5   0   6      269.59      299.88     48.67 o 
   6   0   6      536.62      617.51     69.85 o 
   7   0   6      692.49      609.12     74.94 o 
   8   0   6       20.38       21.72     39.32 o 
   9   0   6      169.15      149.32     52.39 o 
  10   0   6      219.24      204.60     62.01 o 
  11   0   6       54.93      104.91     65.04 o 
 -11   1   6        1.97        5.22     43.31 o 
 -10   1   6       90.71      180.40     53.35 o 
  -9   1   6       66.59       63.78     25.27 o 
  -8   1   6       61.03       76.89     25.53 o 
  -7   1   6      353.32      298.46     34.22 o 
  -6   1   6      461.08      420.58     35.39 o 
  -5   1   6      581.37      549.61     35.19 o 
  -4   1   6       17.15       10.39     10.58 o 
  -3   1   6     2111.53     1944.93     85.30 o 
  -2   1   6    11139.41    11337.21    368.91 o 
  -1   1   6       28.28       41.24     21.61 o 
   0   1   6     1153.01      997.28     78.56 o 
   1   1   6      228.61      192.01     19.55 o 
   2   1   6      740.26      807.54     34.55 o 
   3   1   6     1517.05     1280.76     43.45 o 
   4   1   6      152.84      161.43     29.31 o 
   5   1   6        0.43       64.90     35.75 o 
   6   1   6      949.35     1003.74     90.61 o 
   7   1   6      137.32      212.57     53.76 o 
   8   1   6        0.05        0.00     39.19 o 
   9   1   6      330.41      374.00     73.97 o 
  10   1   6      197.62      283.93     72.46 o 
  11   1   6       45.94       11.14     62.15 o 
 -12   2   6      178.60      183.01     67.37 o 
 -11   2   6       61.99       98.04     46.34 o 
 -10   2   6      250.08      313.77     62.42 o 
  -9   2   6      146.94      166.24     49.91 o 
  -8   2   6      424.33      387.61     63.80 o 
  -7   2   6       75.78      143.55     42.35 o 
  -6   2   6       25.49       24.00     17.28 o 
  -5   2   6     1191.30     1047.51     47.08 o 
  -4   2   6       24.96        4.81     11.57 o 
  -3   2   6      141.18      113.22     14.20 o 
  -2   2   6     1252.97     1063.47     58.81 o 
  -1   2   6      990.65      948.25    125.99 o 
   0   2   6     1681.89     1431.01     48.63 o 
   1   2   6      738.00      661.16     45.06 o 
   2   2   6     4114.45     4329.44    426.62 o 
   3   2   6     1342.76     1210.01    149.82 o 
   4   2   6      679.47      682.88     88.55 o 
   5   2   6       73.72      103.70     30.19 o 
   6   2   6      344.83      288.46     42.07 o 
   7   2   6      665.71      718.43     86.35 o 
   8   2   6      152.31      188.24     59.54 o 
   9   2   6       10.47       42.62     45.10 o 
  10   2   6      138.49      155.24     66.96 o 
  11   2   6       64.39       60.50     72.19 o 
 -12   3   6       15.90       75.49     47.57 o 
 -10   3   6      229.47      246.81     57.34 o 
  -9   3   6      306.66      334.67     61.19 o 
  -8   3   6      260.53      255.89     54.59 o 
  -7   3   6       10.57        0.00     26.95 o 
  -6   3   6      265.61      244.75     50.19 o 
  -5   3   6     1320.16     1246.43     95.70 o 
  -4   3   6     2394.12     2602.03    101.63 o 
  -3   3   6       86.97      159.14     33.52 o 
  -2   3   6      255.88      242.94     34.57 o 
  -1   3   6      963.60      881.62     38.75 o 
   0   3   6       46.00       51.71     18.45 o 
   1   3   6       14.05       14.98     16.17 o 
   2   3   6      180.66      197.00     31.91 o 
   3   3   6       17.92       22.87     22.20 o 
   4   3   6      232.78      216.93     37.28 o 
   5   3   6     1620.23     1529.50    196.55 o 
   6   3   6      138.92      157.94     37.58 o 
   7   3   6      231.25      265.65     58.23 o 
   8   3   6       36.51       50.56     32.17 o 
   9   3   6       17.19        0.00     30.19 o 
  10   3   6      104.39      104.91     67.10 o 
 -12   4   6        1.13       49.91     52.94 o 
 -11   4   6        1.08       22.55     37.81 o 
 -10   4   6        0.82       28.46     37.40 o 
  -9   4   6      408.81      517.96     73.56 o 
  -8   4   6      102.14       79.20     38.77 o 
  -7   4   6       40.82       82.09     40.56 o 
  -6   4   6      446.30      386.92     61.87 o 
  -5   4   6     1181.52     1097.93     94.32 o 
  -4   4   6     1962.44     2009.68    167.68 o 
  -3   4   6      317.05      340.45     44.33 o 
  -2   4   6       19.56       27.89     23.37 o 
  -1   4   6     2256.19     2340.70     91.53 o 
   0   4   6      936.99      934.67     73.13 o 
   1   4   6      391.72      376.48     31.70 o 
   2   4   6      606.76      636.09     38.94 o 
   3   4   6      969.92      908.41     62.95 o 
   4   4   6      335.16      316.64     53.49 o 
   5   4   6      157.62      152.90     67.31 o 
   6   4   6      119.56       93.13     34.83 o 
   7   4   6      210.06      203.51     42.81 o 
   8   4   6      131.74      133.54     38.57 o 
   9   4   6       18.54       26.56     33.57 o 
 -12   5   6       53.64      138.32     61.05 o 
 -10   5   6        6.90        0.00     29.42 o 
  -9   5   6      368.79      396.41     69.16 o 
  -8   5   6       60.89       75.35     40.97 o 
  -7   5   6       72.55       62.70     37.95 o 
  -6   5   6       32.17       43.04     35.47 o 
  -5   5   6      270.35      277.20     61.46 o 
  -4   5   6     2192.98     2271.65    143.69 o 
  -3   5   6      142.84      150.33     35.47 o 
  -2   5   6      410.06      388.88     64.69 o 
  -1   5   6      737.24      686.67     55.17 o 
   0   5   6      758.26      749.19     44.46 o 
   1   5   6       67.15       55.03     24.28 o 
   2   5   6       40.77       20.34     28.31 o 
   3   5   6     1444.52     1410.59     82.27 o 
   4   5   6      234.64      253.26     47.57 o 
   5   5   6      192.99      179.50     39.93 o 
   6   5   6        4.34        3.30     29.27 o 
   7   5   6        2.19       37.12     46.61 o 
   8   5   6       31.33       70.46     38.89 o 
   9   5   6       12.38       11.49     36.60 o 
 -11   6   6       42.61       50.05     43.59 o 
 -10   6   6        2.15       20.21     34.79 o 
  -9   6   6      304.39      420.61     73.29 o 
  -8   6   6      458.28      448.38     72.87 o 
  -7   6   6      212.43      258.91     60.09 o 
  -6   6   6      146.96      102.44     50.05 o 
  -5   6   6      237.44      212.57     53.62 o 
  -4   6   6     1206.07     1063.97     74.31 o 
  -3   6   6     1885.41     1833.33     94.53 o 
  -2   6   6        0.02        0.00     27.42 o 
  -1   6   6       36.34       47.47     27.78 o 
   0   6   6      459.30      443.59     47.18 o 
   1   6   6       73.57       56.76     23.75 o 
   2   6   6        0.95        9.00     31.54 o 
   3   6   6     1138.88     1119.77     77.90 o 
   4   6   6       89.27      127.48     36.90 o 
   5   6   6       56.58       51.43     32.24 o 
   6   6   6        5.18       62.84     47.71 o 
   7   6   6       33.74       59.82     37.06 o 
   8   6   6       76.64       87.59     38.38 o 
 -11   7   6       21.11       36.85     55.55 o 
 -10   7   6       12.98       42.62     50.32 o 
  -9   7   6        2.38       32.31     47.02 o 
  -8   7   6       69.34      138.05     52.39 o 
  -7   7   6      121.36      123.34     53.76 o 
  -6   7   6       19.64       31.62     46.34 o 
  -5   7   6      382.69      474.23     78.10 o 
  -4   7   6       40.92       84.42     42.35 o 
  -3   7   6       44.53       65.57     32.27 o 
  -2   7   6        0.05        1.85     26.40 o 
  -1   7   6        4.49       21.58     26.88 o 
   0   7   6      201.37      159.81     34.62 o 
   1   7   6      208.73      206.66     60.22 o 
   2   7   6        0.04        0.00     36.30 o 
   3   7   6      349.14      252.56     46.11 o 
   4   7   6      283.44      367.03     54.36 o 
   5   7   6      104.93       94.08     44.07 o 
   6   7   6        4.19        0.00     30.03 o 
   7   7   6       52.78       89.24     65.59 o 
  -9   8   6        2.31        3.30     41.11 o 
  -8   8   6       39.42       31.90     42.62 o 
  -7   8   6       80.98      137.50     55.55 o 
  -6   8   6       15.92       15.26     46.61 o 
  -5   8   6       18.81       26.26     46.06 o 
  -4   8   6       31.42       53.49     46.06 o 
  -3   8   6       89.03      122.83     40.16 o 
  -2   8   6       90.18       59.54     34.77 o 
  -1   8   6      162.17      130.72     40.25 o 
   0   8   6      316.64      313.31     47.29 o 
   1   8   6      358.15      341.55     74.11 o 
   2   8   6       23.35        0.00     41.52 o 
   3   8   6       70.42       72.32     48.95 o 
   4   8   6      163.40      151.39     58.16 o 
  -9   9   6        2.84      102.57     72.05 o 
  -8   9   6       20.69        5.50     46.89 o 
  -7   9   6      168.40      168.99     63.39 o 
  -6   9   6        5.56       34.51     47.85 o 
  -5   9   6        6.50       26.81     47.30 o 
  -4   9   6       11.24       28.05     45.24 o 
  -3   9   6        7.01        8.75     31.25 o 
  -2   9   6      160.64      177.01     44.02 o 
  -1   9   6        5.00       29.17     34.26 o 
   0   9   6       55.20       70.81     49.77 o 
   1   9   6      272.70      242.55     72.05 o 
   2   9   6      105.33      104.77     55.96 o 
   3   9   6       26.17       21.04     39.60 o 
  -7  10   6       27.51      120.72     57.47 o 
  -6  10   6        0.32       11.69     46.75 o 
  -5  10   6       39.73       88.41     55.82 o 
  -4  10   6      184.20      184.11     62.42 o 
  -3  10   6      227.51      257.54     67.65 o 
  -2  10   6      105.29      130.29     46.68 o 
  -1  10   6       10.32       57.06     59.95 o 
   0  10   6      157.21      270.18     85.94 o 
   1  10   6      390.99      330.96     73.42 o 
  -4  11   6        0.20       79.89     56.10 o 
  -3  11   6       82.50       56.92     55.00 o 
  -2  11   6       74.36      128.11     42.29 o 
  -1  11   6       59.83       80.30     53.62 o 
  -2 -14   7        0.01        0.00     46.34 o 
  -1 -14   7      133.01      122.51     50.19 o 
   0 -14   7      259.45      253.33     51.50 o 
   1 -14   7      158.57      146.30     56.79 o 
   2 -14   7        0.45       40.01     44.27 o 
   4 -14   7      153.52      164.86     52.52 o 
   5 -14   7       79.65       98.72     49.91 o 
   6 -14   7        0.10        0.00     37.12 o 
  -4 -13   7      142.13      189.74     47.74 o 
  -3 -13   7      167.75      224.04     60.50 o 
  -2 -13   7       61.52       46.06     38.35 o 
  -1 -13   7       57.73       99.28     38.72 o 
   0 -13   7      403.39      321.27     55.61 o 
   1 -13   7      485.33      393.52     74.66 o 
   2 -13   7      109.44       68.34     40.97 o 
   3 -13   7        6.12       30.25     40.56 o 
   4 -13   7      156.34      140.52     49.77 o 
   5 -13   7      211.55      210.92     57.34 o 
   6 -13   7       24.47       21.72     40.29 o 
   7 -13   7       85.57      102.16     49.64 o 
   8 -13   7      166.30       86.49     51.56 o 
  -5 -12   7        7.91       33.69     62.70 o 
  -4 -12   7      102.46      180.98     47.63 o 
  -3 -12   7      196.61      232.34     50.78 o 
  -2 -12   7       60.10      110.41     64.76 o 
  -1 -12   7        3.40        0.00     32.43 o 
   0 -12   7      156.15      182.31     46.07 o 
   1 -12   7      569.58      508.33     85.39 o 
   2 -12   7      226.22      174.62     55.41 o 
   3 -12   7        0.29       63.39     39.32 o 
   4 -12   7      278.22      322.43     63.80 o 
   5 -12   7      288.14      262.07     58.02 o 
   6 -12   7       15.46       48.26     34.92 o 
   7 -12   7        3.56       70.26     40.29 o 
   8 -12   7      159.53      272.66     62.97 o 
   9 -12   7       97.03      145.47     51.56 o 
  -7 -11   7      117.06      118.11     71.50 o 
  -6 -11   7      147.57      122.24     67.10 o 
  -5 -11   7       55.25       51.69     34.01 o 
  -4 -11   7       64.82       78.68     37.07 o 
  -3 -11   7      500.44      510.93     76.11 o 
  -2 -11   7      646.55      637.58    102.85 o 
  -1 -11   7      352.32      256.73     51.58 o 
   0 -11   7       67.26       51.29     42.62 o 
   1 -11   7      377.17      285.03     70.12 o 
   2 -11   7      613.34      532.67     85.11 o 
   3 -11   7        8.78       38.64     35.20 o 
   4 -11   7        8.47        0.00     26.40 o 
   5 -11   7      314.84      328.07     64.62 o 
   6 -11   7      560.17      663.57     88.27 o 
   7 -11   7      183.90      164.17     50.32 o 
   8 -11   7       41.85       41.11     36.16 o 
   9 -11   7      128.30      234.57     56.10 o 
  -8 -10   7       11.11       30.39     54.17 o 
  -7 -10   7       47.34       59.81     69.30 o 
  -6 -10   7      226.08      201.25     46.29 o 
  -5 -10   7      117.24      103.12     38.61 o 
  -4 -10   7        0.29        0.00     26.74 o 
  -3 -10   7      355.47      335.45     50.15 o 
  -2 -10   7      141.95      164.22     39.63 o 
  -1 -10   7      295.94      293.31     46.16 o 
   0 -10   7       92.93       75.03     32.34 o 
   1 -10   7        1.21       10.04     42.21 o 
   2 -10   7      762.51      738.64     91.44 o 
   3 -10   7      130.85      115.22     43.17 o 
   4 -10   7      311.78      347.60     63.52 o 
   5 -10   7      686.43      633.32     83.32 o 
   6 -10   7      309.78      320.65     61.05 o 
   7 -10   7      256.57      277.47     58.85 o 
   8 -10   7       14.71       45.92     37.54 o 
   9 -10   7       37.44      110.41     42.76 o 
  11 -10   7       39.24       55.00     76.31 o 
  -8  -9   7        0.02       33.00     56.10 o 
  -6  -9   7      232.73      258.00     49.71 o 
  -5  -9   7      406.45      461.93     58.03 o 
  -4  -9   7        5.25       26.28     28.41 o 
  -3  -9   7      216.74      206.11     39.64 o 
  -2  -9   7      268.20      263.02     42.65 o 
  -1  -9   7        3.36       13.18     25.19 o 
   0  -9   7       58.35       38.11     25.28 o 
   1  -9   7      744.40      689.28     82.64 o 
   3  -9   7      182.64      198.14     48.40 o 
   4  -9   7      340.50      315.70     58.02 o 
   5  -9   7      153.16      182.60     47.16 o 
   6  -9   7     1604.60     1449.51    118.25 o 
   7  -9   7      225.21      231.69     51.97 o 
   8  -9   7        4.10       10.45     30.11 o 
  10  -9   7       79.42       56.51     53.62 o 
  11  -9   7       18.35        0.00     60.50 o 
  -9  -8   7        2.64       15.40     51.70 o 
  -8  -8   7        8.27       11.96     50.05 o 
  -7  -8   7      212.60      159.55     40.10 o 
  -6  -8   7      410.20      380.73     51.25 o 
  -5  -8   7      348.55      390.34     51.50 o 
  -4  -8   7       71.56       60.58     28.92 o 
  -3  -8   7      141.23      149.51     34.88 o 
  -2  -8   7     1668.14     1721.56     89.50 o 
  -1  -8   7       51.04       52.23     25.70 o 
   0  -8   7      328.27      260.48     40.07 o 
   1  -8   7     1315.68     1073.18    100.10 o 
   2  -8   7      243.87      290.81     57.61 o 
   3  -8   7     1300.98     1232.40    104.22 o 
   4  -8   7        6.58        0.00     28.32 o 
   5  -8   7       50.94       88.00     33.55 o 
   6  -8   7      741.64      700.83     80.57 o 
   7  -8   7      636.97      567.73     72.19 o 
   8  -8   7       17.15       78.79     32.72 o 
   9  -8   7      258.42      306.07     71.77 o 
  10  -8   7      262.28      322.71     75.62 o 
  11  -8   7       73.46      153.17     67.10 o 
 -10  -7   7       60.19       61.05     60.09 o 
  -9  -7   7      100.85      121.14     61.32 o 
  -8  -7   7       23.73       65.04     57.34 o 
  -7  -7   7       66.68       99.79     36.04 o 
  -6  -7   7       28.54       24.57     29.47 o 
  -5  -7   7      527.38      604.53     56.66 o 
  -4  -7   7       39.12       27.44     25.10 o 
  -3  -7   7      152.59      158.88     34.49 o 
  -2  -7   7     2170.09     2116.34     94.65 o 
  -1  -7   7     1102.91     1143.98    111.86 o 
   0  -7   7       16.64        4.10     21.93 o 
   1  -7   7      270.39      197.72     49.77 o 
   2  -7   7     1746.49     1669.37    114.26 o 
   3  -7   7      587.89      484.00     65.45 o 
   4  -7   7      194.32      220.41     50.87 o 
   5  -7   7      187.63      209.69     47.99 o 
   6  -7   7      312.12      351.03     58.71 o 
   7  -7   7     1496.29     1483.06    106.97 o 
   8  -7   7      186.19      219.45     63.80 o 
   9  -7   7       29.70        0.00     40.42 o 
  10  -7   7      322.97      429.41     78.24 o 
  11  -7   7        0.42       28.32     53.07 o 
  12  -7   7        2.48      110.27     74.39 o 
 -10  -6   7       15.85       28.87     56.51 o 
  -9  -6   7      130.29      215.19     69.16 o 
  -8  -6   7      633.30      631.04     69.78 o 
  -7  -6   7      416.32      460.58     52.76 o 
  -6  -6   7      308.40      329.85     54.04 o 
  -5  -6   7      186.07      189.80     34.52 o 
  -4  -6   7      506.78      616.17     73.97 o 
  -3  -6   7        0.99       11.85     23.71 o 
  -2  -6   7      211.83      177.19     32.76 o 
  -1  -6   7     1004.60     1029.80     68.96 o 
   0  -6   7       22.33        1.00     14.90 o 
   1  -6   7      448.02      349.66     55.00 o 
   2  -6   7     1009.49      875.59     81.81 o 
   3  -6   7     1548.44     1554.28    106.29 o 
   4  -6   7     1567.23     1427.79    101.89 o 
   5  -6   7       11.17       10.45     28.87 o 
   6  -6   7        3.40       14.57     29.70 o 
   7  -6   7      788.62      830.94     59.33 o 
   8  -6   7      250.24      287.65     60.36 o 
   9  -6   7       37.12       69.30     39.87 o 
  10  -6   7      178.14      176.82     51.01 o 
  11  -6   7       36.93       54.04     52.52 o 
  12  -6   7       25.59       72.46     72.74 o 
 -11  -5   7        7.79       45.65     56.51 o 
 -10  -5   7      121.66       90.47     62.15 o 
  -9  -5   7      514.57      586.71     92.81 o 
  -8  -5   7      253.12      222.90     42.48 o 
  -7  -5   7      129.22      143.37     34.95 o 
  -6  -5   7      236.31      307.80     40.86 o 
  -5  -5   7     1192.88     1050.66     66.01 o 
  -4  -5   7     1527.99     1882.26    125.81 o 
  -3  -5   7       33.18        0.00     21.24 o 
  -2  -5   7      253.38      180.07     22.34 o 
  -1  -5   7     2826.55     2931.36     67.54 o 
   0  -5   7     1190.63     1174.41     53.62 o 
   1  -5   7      239.03      230.16     29.09 o 
   2  -5   7      170.25      129.39     40.29 o 
   3  -5   7     1061.90     1086.79     85.11 o 
   4  -5   7     1481.29     1472.34     96.66 o 
   5  -5   7      193.57      346.36     53.07 o 
   6  -5   7       73.76      105.77     27.78 o 
   7  -5   7        1.84        1.10     30.39 o 
   8  -5   7      150.72      167.06     48.81 o 
   9  -5   7        7.97       16.22     31.76 o 
  10  -5   7      135.41      267.02     63.94 o 
  11  -5   7      195.43      215.60     66.41 o 
  12  -5   7       40.47       58.85     67.10 o 
 -11  -4   7       40.48       77.69     62.15 o 
 -10  -4   7        0.23       19.94     56.65 o 
  -9  -4   7       97.93      136.25     41.46 o 
  -8  -4   7       77.41      103.96     32.63 o 
  -7  -4   7      202.56      267.33     40.06 o 
  -6  -4   7        9.49        0.00     23.52 o 
  -5  -4   7      272.77      234.90     35.68 o 
  -4  -4   7     2007.86     2385.21     92.33 o 
  -3  -4   7      206.43      174.48     28.97 o 
  -2  -4   7      385.88      419.51     30.84 o 
  -1  -4   7     2874.35     2791.44     66.13 o 
   0  -4   7     6734.25     7270.90    177.58 o 
   1  -4   7     1573.67     1551.84     72.05 o 
   2  -4   7      410.01      306.76     47.57 o 
   3  -4   7      546.79      459.25     55.27 o 
   4  -4   7     1430.57     1400.97     89.79 o 
   5  -4   7      613.96      650.63     67.65 o 
   6  -4   7       98.52       93.83     24.32 o 
   7  -4   7        0.80       27.36     29.56 o 
   8  -4   7      266.67      366.16     63.66 o 
   9  -4   7       20.96        3.44     37.12 o 
  10  -4   7       89.97       87.59     45.65 o 
  11  -4   7       63.15       57.61     52.66 o 
  12  -4   7       29.64       46.75     67.37 o 
 -11  -3   7       19.50       65.86     54.17 o 
 -10  -3   7       27.72        0.00     33.40 o 
  -9  -3   7       54.80       59.97     32.15 o 
  -8  -3   7      118.73      127.40     33.33 o 
  -7  -3   7      115.21      134.68     31.62 o 
  -6  -3   7       12.00        0.49     22.89 o 
  -5  -3   7      718.94      774.33     52.27 o 
  -4  -3   7      890.48      837.58     50.68 o 
  -3  -3   7       37.06       34.17     17.45 o 
  -2  -3   7        4.15       26.51     14.47 o 
  -1  -3   7      809.69      673.27     33.66 o 
   0  -3   7     3396.37     3349.28    109.04 o 
   1  -3   7      252.63      228.17     30.79 o 
   2  -3   7      240.56      209.81     29.03 o 
   3  -3   7        6.56       10.23     17.68 o 
   4  -3   7     3289.99     3166.45    190.30 o 
   5  -3   7     1317.83     1344.60     60.47 o 
   6  -3   7      141.41      164.17     44.96 o 
   7  -3   7      733.54      631.67     74.66 o 
   8  -3   7      194.19      237.19     54.72 o 
   9  -3   7      127.12       63.39     45.24 o 
  10  -3   7       27.70       18.29     43.45 o 
  11  -3   7       57.51      110.41     59.40 o 
  12  -3   7       27.69        0.00     64.76 o 
 -10  -2   7        3.62        0.00     35.20 o 
  -9  -2   7       67.22       23.58     28.36 o 
  -8  -2   7      382.46      476.26     48.09 o 
  -7  -2   7      104.69       50.91     27.02 o 
  -6  -2   7       91.43      170.22     31.99 o 
  -5  -2   7      187.21      247.81     31.04 o 
  -4  -2   7      705.57      561.70     38.90 o 
  -3  -2   7     2890.60     3250.98    110.73 o 
  -2  -2   7      429.17      458.43     26.92 o 
  -1  -2   7      680.20      634.63     43.86 o 
   0  -2   7     6348.46     6141.47    404.45 o 
   1  -2   7     2696.61     2653.21     83.68 o 
   2  -2   7       10.18        8.33     14.17 o 
   3  -2   7     1962.23     1890.25     63.63 o 
   4  -2   7     1927.97     1889.48     65.94 o 
   5  -2   7     1551.30     1557.45     97.49 o 
   6  -2   7      235.34      263.31     52.52 o 
   7  -2   7      898.18      896.35     87.86 o 
   8  -2   7      440.35      448.80     71.91 o 
   9  -2   7      310.88      381.97     70.95 o 
  10  -2   7       38.50       69.44     49.50 o 
  11  -2   7        2.18        0.00     43.86 o 
  12  -2   7      104.06      175.86     80.57 o 
 -11  -1   7       11.40        9.90     46.47 o 
 -10  -1   7       49.28       16.50     42.07 o 
  -9  -1   7       49.80       89.37     43.59 o 
  -8  -1   7      193.20      241.15     36.89 o 
  -7  -1   7      409.60      368.60     40.43 o 
  -6  -1   7        4.84        0.00     20.15 o 
  -5  -1   7      464.70      554.43     40.28 o 
  -4  -1   7      292.28      164.51     43.04 o 
  -3  -1   7      812.20     1038.90     78.32 o 
  -2  -1   7     1297.48     1015.37     56.68 o 
  -1  -1   7       77.35       56.00     21.91 o 
   0  -1   7     1024.76     1015.55     31.40 o 
   1  -1   7     2652.12     2348.04     57.71 o 
   2  -1   7      327.80      275.89     32.75 o 
   3  -1   7      351.99      329.67     41.66 o 
   4  -1   7     1086.22     1054.82     64.56 o 
   5  -1   7      203.60      250.80     47.02 o 
   6  -1   7     1120.34     1034.95     87.59 o 
   7  -1   7      948.84      908.18     89.37 o 
   8  -1   7     1375.31     1299.50    112.89 o 
   9  -1   7      169.50      209.00     58.02 o 
  10  -1   7      113.23      159.09     58.57 o 
  11  -1   7       10.74        0.00     52.25 o 
 -11   0   7       64.56       50.46     46.34 o 
 -10   0   7      188.52      268.95     61.32 o 
  -9   0   7       54.01       63.94     40.70 o 
  -8   0   7      236.59      211.89     52.11 o 
  -7   0   7     1722.90     1804.12    121.27 o 
  -6   0   7      146.32      146.99     44.27 o 
  -5   0   7       21.07       34.24     34.65 o 
  -4   0   7     1468.66     1327.53     70.12 o 
  -3   0   7     1119.09     1055.03     63.00 o 
  -2   0   7     6509.82     6779.86    143.95 o 
  -1   0   7      138.35       99.81     25.31 o 
   0   0   7      291.46      270.15     46.75 o 
   1   0   7      212.61      141.91     18.24 o 
   2   0   7      131.72      143.01     22.92 o 
   3   0   7      232.82      241.72     33.41 o 
   4   0   7     1570.58     1452.24     69.44 o 
   5   0   7     2170.47     2403.20    122.79 o 
   6   0   7       14.82       23.10     35.06 o 
   7   0   7      792.30      813.44     86.62 o 
   8   0   7      467.10      469.15     74.80 o 
   9   0   7      208.02      288.47     66.00 o 
  10   0   7      146.38      219.45     64.49 o 
  11   0   7        4.71        0.00     61.46 o 
 -12   1   7       24.81       59.95     58.30 o 
 -11   1   7       36.02       75.90     46.61 o 
 -10   1   7      113.83      168.71     51.97 o 
  -9   1   7       72.34       57.34     41.25 o 
  -8   1   7       35.17       61.32     36.99 o 
  -7   1   7      984.50      979.54     92.67 o 
  -6   1   7      918.76      876.14     84.70 o 
  -5   1   7       29.31       61.60     36.44 o 
  -4   1   7     1002.33      910.81    190.78 o 
  -3   1   7     3532.68     3288.27    182.94 o 
  -2   1   7      752.12      748.94     52.99 o 
  -1   1   7      494.26      504.81     43.71 o 
   0   1   7      798.79      796.72     31.45 o 
   1   1   7      338.68      302.95     24.81 o 
   2   1   7     2028.45     2152.74     58.50 o 
   3   1   7      209.84      198.49     21.97 o 
   4   1   7       67.08       65.41     24.21 o 
   5   1   7     1620.23     1610.72    126.16 o 
   6   1   7      301.71      289.30     69.57 o 
   7   1   7       41.48       41.39     40.56 o 
   8   1   7      275.02      276.51     64.76 o 
   9   1   7       54.67       56.51     49.64 o 
  10   1   7       25.82       52.11     63.25 o 
  11   1   7        1.60        0.00     59.67 o 
 -11   2   7       93.17      176.27     56.24 o 
 -10   2   7      182.99      221.65     57.61 o 
  -9   2   7      161.90      217.25     52.94 o 
  -8   2   7      157.84      194.84     48.26 o 
  -7   2   7      398.64      356.81     59.26 o 
  -6   2   7      976.23     1010.07     91.57 o 
  -5   2   7       25.66       14.30     29.15 o 
  -4   2   7        8.08        0.00     23.80 o 
  -3   2   7     2610.32     2568.70    161.22 o 
  -2   2   7      805.13      825.46     56.79 o 
  -1   2   7      933.22      883.17     56.82 o 
   0   2   7      981.52      783.41    186.86 o 
   1   2   7      210.99      203.20     26.68 o 
   2   2   7     2725.41     2712.71    294.43 o 
   3   2   7      581.24      640.66     85.18 o 
   4   2   7      195.61      194.96     50.39 o 
   5   2   7      630.99      593.60    135.71 o 
   6   2   7        3.61       34.27     28.27 o 
   7   2   7       10.10        0.00     27.70 o 
   8   2   7        1.86        0.00     28.97 o 
   9   2   7      110.98      170.09     64.49 o 
  10   2   7       27.27       13.75     57.20 o 
 -12   3   7       42.11       89.10     59.67 o 
 -11   3   7       39.53       61.32     44.69 o 
 -10   3   7      146.41      139.56     49.22 o 
  -9   3   7      378.47      495.82     75.62 o 
  -8   3   7        6.16       46.20     34.79 o 
  -7   3   7      120.49      177.10     47.44 o 
  -6   3   7      514.57      650.23     77.69 o 
  -5   3   7      300.99      321.20     58.57 o 
  -4   3   7      608.59      502.56     54.72 o 
  -3   3   7      593.80      538.83     51.56 o 
  -2   3   7      426.17      499.83     47.66 o 
  -1   3   7      124.99      102.65     27.04 o 
   0   3   7       15.55       44.40     23.50 o 
   1   3   7      519.06      515.82     88.48 o 
   2   3   7      199.14      182.93     27.76 o 
   3   3   7      455.98      380.17     84.42 o 
   4   3   7       21.11       31.51     24.47 o 
   5   3   7      383.53      329.23     94.67 o 
   6   3   7      942.79      892.18    143.07 o 
   7   3   7      127.36      145.50     39.71 o 
   8   3   7       61.61       42.65     32.31 o 
   9   3   7       30.94       44.25     38.18 o 
 -12   4   7        0.23       67.51     58.16 o 
 -11   4   7       45.34      142.59     53.90 o 
 -10   4   7       35.57       92.40     44.96 o 
  -9   4   7        9.68       54.45     40.15 o 
  -8   4   7       29.23       36.71     33.14 o 
  -7   4   7      210.66      189.61     54.17 o 
  -6   4   7      653.84      534.87     73.29 o 
  -5   4   7      994.24      888.24     91.71 o 
  -4   4   7      382.46      345.59     47.25 o 
  -3   4   7      700.73      542.57     52.13 o 
  -2   4   7     1086.35     1221.34     72.80 o 
  -1   4   7       90.06      101.11     28.33 o 
   0   4   7       48.98       57.21     26.14 o 
   1   4   7      914.37      934.77     60.89 o 
   2   4   7      456.36      450.45     72.74 o 
   3   4   7      830.33      793.01    194.56 o 
   4   4   7       11.12       29.38     45.86 o 
   5   4   7       56.69       51.17     31.22 o 
   6   4   7      433.44      417.20     53.95 o 
   7   4   7      349.99      329.94     51.23 o 
   8   4   7      144.11      165.93     44.21 o 
   9   4   7        0.05       12.12     38.12 o 
 -11   5   7        0.01       13.89     46.20 o 
 -10   5   7      121.78      127.74     51.70 o 
  -9   5   7       86.71      178.34     52.52 o 
  -8   5   7       30.87       41.66     37.12 o 
  -7   5   7       81.77       63.66     36.02 o 
  -6   5   7       90.13      148.09     55.00 o 
  -5   5   7      445.33      506.00     77.41 o 
  -4   5   7        0.52        0.00     28.51 o 
  -3   5   7       56.48       98.70     35.51 o 
  -2   5   7      496.10      484.99    100.31 o 
  -1   5   7      149.79      206.10     56.58 o 
   0   5   7      106.09      107.10     30.51 o 
   1   5   7      643.43      622.29     53.42 o 
   2   5   7      888.57      809.59     99.00 o 
   3   5   7     1149.22      844.52     99.69 o 
   4   5   7      134.33       98.86     50.32 o 
   5   5   7      130.76      122.39     39.54 o 
   6   5   7       44.10       58.28     36.23 o 
   7   5   7       11.26       14.57     51.01 o 
   8   5   7        1.50       28.19     38.22 o 
 -10   6   7       25.15       48.67     49.22 o 
  -9   6   7      123.39      165.00     55.55 o 
  -8   6   7      208.16      224.12     56.51 o 
  -7   6   7       13.46       27.09     45.79 o 
  -6   6   7       53.02       51.42     48.12 o 
  -5   6   7      252.38      398.20     73.56 o 
  -4   6   7       55.62       62.78     35.98 o 
  -3   6   7       50.23       47.82     49.64 o 
  -2   6   7      111.92      127.55     38.20 o 
  -1   6   7      342.44      374.66     59.67 o 
   0   6   7       22.05       62.93     37.74 o 
   1   6   7        2.06        0.00     37.95 o 
   2   6   7      370.03      383.48     76.17 o 
   3   6   7      421.37      452.92     82.77 o 
   4   6   7      177.75      139.29     56.24 o 
   5   6   7       34.61       89.65     50.60 o 
   6   6   7        3.18        6.05     40.15 o 
   7   6   7       99.42      175.59     60.22 o 
 -10   7   7       30.65       18.84     48.67 o 
  -9   7   7      197.75      304.15     73.97 o 
  -8   7   7       47.45       89.10     47.71 o 
  -7   7   7        0.81       77.96     52.11 o 
  -6   7   7      124.02      153.45     54.72 o 
  -5   7   7      538.56      604.99     90.89 o 
  -4   7   7     1329.17     1180.30    100.86 o 
  -3   7   7       68.02       34.61     35.07 o 
  -2   7   7       66.00       84.17     37.69 o 
  -1   7   7      687.93      572.74     60.35 o 
   0   7   7      422.86      426.52     53.30 o 
   1   7   7      511.11      555.36     89.92 o 
   2   7   7        8.48        0.14     39.05 o 
   3   7   7      249.90      257.26     67.92 o 
   5   7   7        2.84       17.87     45.51 o 
   6   7   7       20.48       22.69     47.30 o 
  -8   8   7       91.64      179.44     66.96 o 
  -7   8   7       52.69       96.52     53.49 o 
  -5   8   7       47.22       90.06     50.19 o 
  -4   8   7      413.16      445.50     80.30 o 
  -3   8   7      269.88      314.71     52.96 o 
  -2   8   7        0.33        0.00     34.04 o 
  -1   8   7      198.35      233.07     45.17 o 
   0   8   7      235.73      222.89     67.24 o 
   1   8   7      237.18      176.96     62.84 o 
   2   8   7       18.50       36.02     48.12 o 
   3   8   7       89.07       74.94     51.56 o 
   4   8   7        9.03       15.12     42.07 o 
   5   8   7       11.39       53.07     42.90 o 
  -8   9   7       80.77      168.71     61.87 o 
  -7   9   7       58.26       83.46     51.97 o 
  -6   9   7        0.71        1.65     37.12 o 
  -5   9   7       90.55      110.82     60.22 o 
  -4   9   7       17.41       37.40     48.67 o 
  -3   9   7        3.75       28.66     35.13 o 
  -2   9   7       29.45       31.45     35.61 o 
  -1   9   7       50.60       85.98     40.70 o 
   0   9   7      246.96      228.52     67.10 o 
   1   9   7      271.97      217.80     69.99 o 
   2   9   7       14.29       20.35     44.96 o 
   3   9   7      107.04      175.04     63.39 o 
  -5  10   7       73.04      115.22     59.12 o 
  -4  10   7       56.96      117.97     61.05 o 
  -3  10   7      120.83      126.82     42.53 o 
  -2  10   7        5.49        1.80     35.07 o 
  -1  10   7       20.39       46.47     57.75 o 
   0  10   7      136.38      165.14     72.87 o 
  -1 -14   8       96.51       96.56     62.49 o 
   0 -14   8      115.33       90.03     40.63 o 
   1 -14   8       11.52       51.15     38.77 o 
   2 -14   8       62.49       84.29     51.15 o 
   3 -14   8       91.72      131.72     51.01 o 
   4 -14   8       39.28      103.12     50.32 o 
   5 -14   8        0.04       26.12     42.07 o 
   6 -14   8       38.55       60.91     46.89 o 
  -3 -13   8       77.08       92.42     38.67 o 
  -2 -13   8        0.95        0.00     50.05 o 
  -1 -13   8       42.56       10.45     56.37 o 
   0 -13   8       42.89       81.12     63.25 o 
   1 -13   8        7.71       33.27     46.06 o 
   2 -13   8       20.43       22.14     42.07 o 
   3 -13   8      180.70      262.90     62.42 o 
   4 -13   8      144.33      185.07     52.94 o 
   5 -13   8        7.87        0.00     36.02 o 
   7 -13   8       63.61      103.40     47.99 o 
   8 -13   8       77.09      119.76     49.36 o 
  -5 -12   8       35.01      113.71     44.26 o 
  -4 -12   8       77.35      129.45     44.11 o 
  -3 -12   8       52.59       83.05     58.02 o 
  -2 -12   8        3.99       13.20     51.29 o 
  -1 -12   8      162.91      191.65     46.63 o 
   0 -12   8      613.95      547.99     75.62 o 
   2 -12   8       25.38       21.86     36.99 o 
   3 -12   8      213.40      177.24     50.46 o 
   4 -12   8      407.79      399.02     72.74 o 
   5 -12   8      128.15      117.84     45.37 o 
   6 -12   8        1.73       40.56     31.21 o 
   7 -12   8       94.00      103.67     43.86 o 
   8 -12   8       88.54      124.30     43.59 o 
   9 -12   8       24.78       16.09     44.27 o 
  -6 -11   8       16.30       31.51     39.26 o 
  -5 -11   8       66.98      121.19     40.77 o 
  -4 -11   8      134.83      216.21     46.04 o 
  -3 -11   8      172.36      194.71     44.46 o 
  -2 -11   8      118.69       97.79     60.98 o 
  -1 -11   8       25.25       51.87     32.89 o 
   0 -11   8      610.06      486.20     90.61 o 
   1 -11   8      397.66      362.45     76.45 o 
   2 -11   8        5.06       60.64     39.19 o 
   3 -11   8      239.96      279.40     59.95 o 
   4 -11   8      314.20      303.05     63.25 o 
   5 -11   8      330.31      280.36     59.40 o 
   6 -11   8       92.29       68.06     39.05 o 
   7 -11   8       68.62      135.44     43.86 o 
   8 -11   8       79.08      159.22     47.30 o 
   9 -11   8      181.84      223.02     57.47 o 
  -7 -10   8       38.09        0.96     55.96 o 
  -6 -10   8        4.04       36.22     35.63 o 
  -5 -10   8        5.29       49.74     33.70 o 
  -4 -10   8      157.92      145.20     39.58 o 
  -3 -10   8      178.79      144.98     47.02 o 
  -2 -10   8      246.59      259.60     44.27 o 
  -1 -10   8       16.36       13.29     28.36 o 
   0 -10   8       75.87       83.44     33.24 o 
   1 -10   8      415.98      474.51     73.56 o 
   2 -10   8        0.25       10.86     32.04 o 
   3 -10   8       55.74       86.90     38.09 o 
   4 -10   8     1085.11     1108.65    110.00 o 
   5 -10   8      543.71      593.72     82.91 o 
   6 -10   8      125.76      170.36     48.95 o 
   7 -10   8       32.41       25.02     33.27 o 
   8 -10   8       97.25      189.20     49.64 o 
  10 -10   8       14.82        0.00     63.94 o 
  -8  -9   8        2.78       16.91     51.70 o 
  -7  -9   8       35.59       61.72     41.69 o 
  -6  -9   8       11.30        0.00     30.25 o 
  -5  -9   8       28.32        6.31     29.97 o 
  -4  -9   8      164.81      157.91     38.72 o 
  -3  -9   8      119.02       85.41     33.53 o 
  -2  -9   8      300.04      246.64     47.64 o 
  -1  -9   8        2.33       22.12     24.89 o 
   0  -9   8       73.15      103.75     31.83 o 
   1  -9   8      732.58      585.06     79.61 o 
   2  -9   8      432.22      369.05     64.76 o 
   3  -9   8       17.68       53.21     39.74 o 
   4  -9   8       24.29       46.75     35.34 o 
   5  -9   8      280.51      273.21     56.37 o 
   6  -9   8       86.14       98.17     41.52 o 
   7  -9   8        2.70       25.16     30.94 o 
   8  -9   8      318.26      342.10     61.87 o 
  10  -9   8      115.99      170.22     73.97 o 
  -9  -8   8        0.61       39.32     56.65 o 
  -8  -8   8       23.60        0.00     50.05 o 
  -7  -8   8      249.50      222.43     44.50 o 
  -6  -8   8      258.14      245.79     44.77 o 
  -5  -8   8       49.60       70.60     32.24 o 
  -4  -8   8       60.54       68.63     30.62 o 
  -3  -8   8      967.99      885.57     68.32 o 
  -2  -8   8      211.80      187.36     35.42 o 
  -1  -8   8       49.32       63.15     28.20 o 
   0  -8   8      365.22      363.96     46.08 o 
   1  -8   8      234.35      252.17     57.34 o 
   2  -8   8     2281.82     1902.98    130.49 o 
   3  -8   8      124.90       79.34     42.49 o 
   4  -8   8       43.87        0.00     30.66 o 
   5  -8   8      845.47      816.47     87.04 o 
   6  -8   8       68.55      124.44     39.74 o 
   7  -8   8      100.66      122.37     40.84 o 
   9  -8   8      118.15      131.86     51.01 o 
  10  -8   8      230.55      297.68     74.94 o 
  11  -8   8        9.56        0.00     55.00 o 
 -10  -7   8       21.57        9.21     59.54 o 
  -9  -7   8       47.66       46.06     53.90 o 
  -8  -7   8       98.34       96.83     37.73 o 
  -7  -7   8       13.92       27.25     31.56 o 
  -6  -7   8       93.17       88.63     32.23 o 
  -5  -7   8        0.12       11.95     26.82 o 
  -4  -7   8       28.07        0.00     18.61 o 
  -3  -7   8     1011.30     1025.20     95.36 o 
  -2  -7   8      646.26      583.72     52.54 o 
  -1  -7   8      387.11      353.09     43.63 o 
   0  -7   8      427.19      487.05     49.72 o 
   1  -7   8     1069.55      998.65     96.25 o 
   2  -7   8     3356.16     3148.31    161.01 o 
   3  -7   8       57.91       95.70     44.14 o 
   4  -7   8      262.09      269.91     56.65 o 
   5  -7   8      529.97      472.31     67.92 o 
   6  -7   8      745.30      647.21     75.62 o 
   7  -7   8      294.93      310.75     56.10 o 
   9  -7   8      499.34      548.89     84.29 o 
  10  -7   8      103.14       86.62     50.19 o 
 -10  -6   8       11.48       31.07     61.32 o 
  -9  -6   8       33.63       51.56     60.36 o 
  -8  -6   8       12.53       19.39     29.06 o 
  -7  -6   8        0.77       21.65     30.14 o 
  -6  -6   8      351.51      370.84     48.32 o 
  -5  -6   8      154.11      170.99     34.29 o 
  -4  -6   8       75.36       72.27     27.85 o 
  -3  -6   8     1669.15     1621.42    157.92 o 
  -2  -6   8     1380.11     1456.52     76.74 o 
  -1  -6   8       65.31       49.35     25.57 o 
   0  -6   8      157.19      159.28     28.18 o 
   1  -6   8     3108.95     3050.44     92.90 o 
   2  -6   8     1431.40     1313.25    102.30 o 
   3  -6   8     1239.62     1345.15    102.44 o 
   4  -6   8        1.27        0.00     33.96 o 
   5  -6   8        1.87        0.00     30.39 o 
   6  -6   8     1375.46     1531.32    107.39 o 
   7  -6   8      262.56      244.75     58.57 o 
   8  -6   8       16.96       12.24     30.66 o 
   9  -6   8      629.50      610.77     86.62 o 
  10  -6   8      176.33      247.91     62.97 o 
  11  -6   8       19.57       58.71     60.22 o 
  -9  -5   8      288.38      309.99     49.65 o 
  -8  -5   8       94.43      131.33     40.36 o 
  -7  -5   8       31.43       47.89     29.97 o 
  -6  -5   8       97.09       82.01     34.10 o 
  -5  -5   8      424.59      533.99     51.00 o 
  -4  -5   8      101.84       51.73     27.65 o 
  -3  -5   8        4.27        0.00     25.85 o 
  -2  -5   8     1799.19     2020.42     62.70 o 
  -1  -5   8     1099.64     1002.48     44.69 o 
   0  -5   8      205.47      256.74     33.24 o 
   1  -5   8     1183.68     1314.38     63.14 o 
   2  -5   8     1860.93     1735.37    110.27 o 
   3  -5   8     1320.47     1293.59     95.84 o 
   4  -5   8       31.42       37.67     36.71 o 
   5  -5   8       25.04       36.57     37.26 o 
   6  -5   8      205.02      274.85     37.00 o 
   7  -5   8      108.88      137.91     43.86 o 
   8  -5   8      208.85      228.52     55.41 o 
   9  -5   8      121.50      198.82     54.86 o 
  10  -5   8      349.75      438.90     79.06 o 
  11  -5   8       26.11       62.97     53.21 o 
  -9  -4   8       27.22       78.65     42.21 o 
  -8  -4   8      246.63      378.75    113.57 o 
  -7  -4   8      115.88      127.43     32.73 o 
  -6  -4   8      736.58      700.82     54.66 o 
  -5  -4   8     1225.94     1555.12    167.06 o 
  -4  -4   8      432.87      339.33     40.85 o 
  -3  -4   8      128.99       74.43     21.17 o 
  -2  -4   8     1609.05     1761.03     61.04 o 
  -1  -4   8      753.54      687.05     47.17 o 
   0  -4   8      252.68      296.95     34.87 o 
   1  -4   8       34.81       27.15     21.88 o 
   2  -4   8     1186.64     1194.15     62.27 o 
   3  -4   8      466.10      352.13     52.52 o 
   4  -4   8       89.11       71.28     24.65 o 
   5  -4   8      486.96      595.88     47.42 o 
   6  -4   8      288.99      265.65     54.04 o 
   7  -4   8      390.07      477.53     66.82 o 
   8  -4   8      147.61      141.49     47.85 o 
   9  -4   8       18.79       81.67     46.75 o 
  10  -4   8      277.47      370.42     75.90 o 
  11  -4   8       58.86       65.31     57.89 o 
 -10  -3   8       41.91       74.66     43.72 o 
  -9  -3   8      122.98      143.14     47.99 o 
  -8  -3   8       68.66       90.06     40.01 o 
  -7  -3   8      128.32      104.09     41.39 o 
  -6  -3   8      763.48      719.62     53.10 o 
  -5  -3   8     1796.50     1866.32    306.42 o 
  -4  -3   8     1125.92     1172.77     60.23 o 
  -3  -3   8      169.90      202.05     24.28 o 
  -2  -3   8      804.61      786.68     37.63 o 
  -1  -3   8     3204.97     3468.00    170.77 o 
   0  -3   8        4.88       48.90     23.55 o 
   1  -3   8     1680.85     1608.63     77.00 o 
   2  -3   8     1279.13     1332.46     65.74 o 
   3  -3   8     1450.17     1470.52     62.67 o 
   4  -3   8      814.87      816.75     85.87 o 
   5  -3   8      395.00      439.94     49.16 o 
   6  -3   8      772.41      861.15     84.15 o 
   7  -3   8     1316.24     1287.68    105.32 o 
   8  -3   8      138.18      139.56     50.46 o 
   9  -3   8       10.86       21.86     40.84 o 
  10  -3   8       71.85      132.82     55.00 o 
  11  -3   8       68.12      106.42     63.39 o 
 -11  -2   8        2.42       26.81     49.91 o 
 -10  -2   8       36.26       40.01     39.46 o 
  -9  -2   8      254.22      262.07     59.81 o 
  -8  -2   8        1.71       11.41     33.82 o 
  -7  -2   8        9.56       16.64     33.41 o 
  -6  -2   8       74.86       65.31     32.86 o 
  -5  -2   8      691.28      504.76     65.45 o 
  -4  -2   8     2054.89     2154.60    125.81 o 
  -3  -2   8      150.26      187.63     34.72 o 
  -2  -2   8     1143.79     1032.37     59.55 o 
  -1  -2   8     5054.22     5716.82    132.93 o 
   0  -2   8     1267.78     1283.56     64.90 o 
   1  -2   8        2.28        6.40     14.17 o 
   2  -2   8     1694.92     1726.69     53.36 o 
   3  -2   8     1160.28     1105.81     45.93 o 
   4  -2   8     1026.08      978.42     66.96 o 
   5  -2   8        0.56        3.30     28.19 o 
   6  -2   8      465.33      495.41     66.41 o 
   7  -2   8      428.59      498.43     72.74 o 
   8  -2   8      500.38      531.29     77.55 o 
   9  -2   8       14.89       39.87     42.49 o 
  10  -2   8       23.49       90.89     53.62 o 
  11  -2   8       69.11      144.92     67.24 o 
 -11  -1   8        4.83       35.47     44.00 o 
 -10  -1   8        2.87        0.00     34.10 o 
  -9  -1   8      105.70      130.76     48.95 o 
  -8  -1   8       56.80       46.34     39.46 o 
  -7  -1   8      160.14      162.25     48.81 o 
  -6  -1   8       70.45       82.36     39.05 o 
  -5  -1   8      521.17      358.73     56.10 o 
  -4  -1   8      932.59     1050.44     65.70 o 
  -3  -1   8      127.63       44.09     27.82 o 
  -2  -1   8      131.30       95.26     27.56 o 
  -1  -1   8     2012.42     2070.98     83.18 o 
   0  -1   8     4689.57     4589.61    355.30 o 
   1  -1   8      153.54      144.90     18.80 o 
   2  -1   8      120.44      140.71     19.90 o 
   3  -1   8      120.13      125.86     19.70 o 
   4  -1   8      353.08      353.01     38.55 o 
   5  -1   8       93.10      112.06     37.26 o 
   6  -1   8      634.85      648.86     73.97 o 
   7  -1   8      907.49     1008.69     97.07 o 
   9  -1   8        2.82        2.47     39.74 o 
  10  -1   8        2.02       69.30     51.15 o 
  11  -1   8       96.06      186.31     75.90 o 
 -11   0   8        0.68        0.00     43.59 o 
 -10   0   8        0.42        0.00     37.40 o 
  -9   0   8       20.99       77.55     43.31 o 
  -8   0   8      365.55      386.65     65.72 o 
  -7   0   8       22.28       30.25     37.12 o 
  -6   0   8        3.71       21.45     33.55 o 
  -5   0   8      945.81      890.85     85.80 o 
  -4   0   8      272.10      253.70     40.19 o 
  -3   0   8     1645.60     1607.59     80.64 o 
  -2   0   8       63.09       41.44     24.26 o 
  -1   0   8        5.71        2.41     33.96 o 
   0   0   8     3587.80     3730.29    110.07 o 
   1   0   8      668.62      562.19    121.00 o 
   2   0   8       78.67      102.41     18.48 o 
   3   0   8     1005.10      874.91     83.13 o 
   4   0   8      549.34      580.83     47.77 o 
   5   0   8     1542.13     1617.70    174.76 o 
   6   0   8       26.05        4.12     26.05 o 
   7   0   8      153.12      136.26     49.64 o 
   8   0   8      117.99      155.10     56.24 o 
   9   0   8       37.46       25.85     45.92 o 
  10   0   8        0.41       21.31     53.76 o 
 -12   1   8       54.88       90.20     61.32 o 
 -11   1   8       12.56       63.66     52.25 o 
 -10   1   8      154.26      156.06     54.45 o 
  -9   1   8       87.53       72.32     43.59 o 
  -8   1   8      411.65      394.21     68.89 o 
  -7   1   8      105.33       94.60     43.72 o 
  -6   1   8       16.22        7.15     32.45 o 
  -5   1   8      608.18      619.16     74.25 o 
  -4   1   8     1280.73     1159.24    190.50 o 
  -3   1   8     2990.57     2819.26    303.12 o 
  -2   1   8        0.14        0.00     20.37 o 
  -1   1   8      277.17      264.71     37.24 o 
   0   1   8     2077.35     1780.55    200.34 o 
   1   1   8     1783.09     1851.26     79.19 o 
   2   1   8      156.65      153.42     40.77 o 
   3   1   8      290.10      239.96     58.44 o 
   4   1   8      741.00      826.10    157.44 o 
   5   1   8      454.95      449.88     79.27 o 
   6   1   8     1490.06     1542.27    229.35 o 
   7   1   8       59.25       83.43     33.36 o 
   8   1   8       49.92       50.19     33.06 o 
   9   1   8       26.03       92.81     53.49 o 
  10   1   8        4.46        0.00     54.45 o 
 -12   2   8       27.80       29.42     57.20 o 
 -10   2   8       22.23       33.41     41.94 o 
  -9   2   8        2.52        0.00     36.02 o 
  -8   2   8      128.27      110.14     46.20 o 
  -7   2   8      518.19      520.43     72.32 o 
  -6   2   8       27.99       30.66     34.24 o 
  -5   2   8      237.90      163.49     45.24 o 
  -4   2   8      553.18      539.75     52.03 o 
  -3   2   8        2.39       18.18     26.07 o 
  -2   2   8      363.12      357.54     64.07 o 
  -1   2   8     1415.09     1287.30    207.69 o 
   0   2   8      310.37      301.99     50.74 o 
   1   2   8     1937.68     1904.81    214.98 o 
   2   2   8      142.29      106.79     27.42 o 
   3   2   8       11.88       32.04     37.67 o 
   4   2   8     1039.90     1122.46     70.73 o 
   5   2   8      682.15      738.28     63.24 o 
   6   2   8      147.63      130.54     37.69 o 
   7   2   8      571.10      495.14    135.23 o 
   8   2   8      215.77      174.39     42.21 o 
   9   2   8       91.65      107.57     40.36 o 
 -11   3   8       95.85      122.65     56.92 o 
 -10   3   8       64.45       78.24     48.95 o 
  -9   3   8        2.56       34.10     38.77 o 
  -8   3   8        7.93        0.00     33.41 o 
  -7   3   8      487.12      543.81     76.04 o 
  -6   3   8      155.44      129.80     48.81 o 
  -5   3   8       54.88       41.80     40.15 o 
  -4   3   8      398.78      446.00     50.43 o 
  -3   3   8       39.84       65.30     28.33 o 
  -2   3   8      428.57      466.67     64.90 o 
  -1   3   8      537.92      544.31     50.68 o 
   0   3   8      908.22      816.01    128.49 o 
   1   3   8     1093.23     1098.69     65.97 o 
   2   3   8       79.86       78.37     42.76 o 
   3   3   8       12.76        0.00     29.97 o 
   4   3   8      224.30      254.79     64.07 o 
   5   3   8      979.59      893.19    108.21 o 
   6   3   8      289.21      326.61     56.65 o 
   7   3   8        9.43        0.00     31.42 o 
   8   3   8       54.17       63.01     42.01 o 
   9   3   8       41.46       28.57     36.57 o 
 -11   4   8       25.92       75.90     57.89 o 
 -10   4   8      119.91      170.50     56.92 o 
  -9   4   8        2.46        0.00     35.75 o 
  -8   4   8      228.02      350.21     66.00 o 
  -7   4   8      908.17      858.13     95.70 o 
  -6   4   8      878.85      771.64     91.30 o 
  -5   4   8      424.99      391.05     66.82 o 
  -4   4   8        0.27        2.99     26.42 o 
  -3   4   8      568.64      602.84     58.39 o 
  -2   4   8      770.00      760.36     63.10 o 
  -1   4   8       35.04       58.71     60.36 o 
   0   4   8      103.70       99.20     29.84 o 
   1   4   8       91.76      134.97     32.10 o 
   2   4   8      288.45      282.28     66.55 o 
   3   4   8       13.21        2.47     36.71 o 
   4   4   8        1.13       22.82     37.81 o 
   5   4   8      699.19      655.46     97.62 o 
   6   4   8       93.80       88.69     49.77 o 
   8   4   8        6.49       11.69     45.37 o 
 -10   5   8       30.17       58.02     51.42 o 
  -9   5   8       11.88       40.01     44.55 o 
  -8   5   8       85.21       97.49     44.41 o 
  -7   5   8      327.24      322.57     71.91 o 
  -6   5   8      400.07      421.43     77.00 o 
  -5   5   8       98.50       80.30     49.91 o 
  -4   5   8        6.85        0.00     28.93 o 
  -3   5   8      762.21      723.94     65.36 o 
  -2   5   8      628.55      570.56     72.74 o 
  -1   5   8      604.90      495.82     86.69 o 
   0   5   8       64.28       70.35     51.63 o 
   1   5   8      139.09       97.62     50.74 o 
   2   5   8      102.57       85.94     52.25 o 
   3   5   8       47.63       58.44     47.85 o 
   4   5   8        7.40       20.49     45.65 o 
   5   5   8      228.25      170.91     62.97 o 
   6   5   8       20.34       56.65     47.16 o 
 -10   6   8       46.61       62.29     59.40 o 
  -9   6   8       59.16      139.42     58.30 o 
  -8   6   8        9.14       10.72     38.77 o 
  -7   6   8       42.29       65.72     48.95 o 
  -6   6   8      424.50      418.55     76.59 o 
  -5   6   8      192.77      218.49     60.22 o 
  -4   6   8      260.96      262.70     49.09 o 
  -3   6   8     1928.67     1957.04    107.55 o 
  -2   6   8      740.83      627.36    140.25 o 
  -1   6   8      283.07      295.27     46.64 o 
   0   6   8       95.34       38.56     29.07 o 
   1   6   8       12.16       38.09     42.62 o 
   2   6   8      167.99      210.79     65.31 o 
   4   6   8        3.65        0.00     42.76 o 
   5   6   8       13.70       31.35     46.20 o 
   6   6   8       26.09       57.47     48.67 o 
  -9   7   8       78.49      124.85     67.92 o 
  -8   7   8        6.52        0.00     46.20 o 
  -7   7   8       27.19       53.76     48.81 o 
  -6   7   8      212.05      251.07     63.80 o 
  -5   7   8      327.18      318.58     71.50 o 
  -4   7   8       13.85       21.23     34.33 o 
  -3   7   8       68.43       88.69     39.33 o 
  -2   7   8      271.11      350.71     55.62 o 
  -1   7   8      196.22      205.67     44.38 o 
   0   7   8       10.87        2.06     41.66 o 
   1   7   8      118.20      104.09     55.82 o 
   2   7   8       95.10       95.01     54.86 o 
   3   7   8      242.17      196.21     62.56 o 
   4   7   8        0.82        0.00     43.17 o 
   5   7   8        3.72        7.01     46.06 o 
  -7   8   8        2.29       22.00     41.39 o 
  -6   8   8       15.79        2.89     50.32 o 
  -5   8   8      138.44      202.26     65.04 o 
  -4   8   8       24.70       50.36     36.10 o 
  -3   8   8        0.44       20.30     31.86 o 
  -2   8   8       64.21      136.01     43.85 o 
  -1   8   8       18.66       72.33     33.87 o 
   0   8   8        0.14       15.40     45.37 o 
   1   8   8       25.38       56.65     51.70 o 
   2   8   8      118.35      119.76     59.81 o 
   3   8   8      160.88      212.85     67.37 o 
  -6   9   8        5.82       48.81     53.62 o 
  -5   9   8       79.34      143.14     59.95 o 
  -4   9   8       41.75      130.76     53.90 o 
  -3   9   8       16.85       60.13     42.69 o 
  -2   9   8      115.04      178.57     45.01 o 
  -1   9   8       87.16      155.51     71.36 o 
   0   9   8       36.90       84.01     55.41 o 
   1   9   8       98.62       86.49     56.92 o 
  -1 -14   9        4.51        0.00     33.14 o 
   1 -14   9       37.86       43.17     45.24 o 
   2 -14   9       96.44       78.51     47.16 o 
   3 -14   9       93.45      124.44     58.02 o 
   4 -14   9        2.67       22.00     47.02 o 
  -3 -13   9        5.32        0.00     51.56 o 
  -2 -13   9       14.09       49.22     60.77 o 
  -1 -13   9        7.24        0.91     35.13 o 
   0 -13   9       32.69        0.00     47.16 o 
   1 -13   9      106.21      111.51     50.74 o 
   2 -13   9      258.74      198.82     61.32 o 
   3 -13   9      197.77      204.87     58.02 o 
   4 -13   9       20.17       95.97     44.41 o 
   5 -13   9      118.49      125.81     51.56 o 
   6 -13   9      113.42      135.99     51.56 o 
   7 -13   9       53.94       68.34     44.00 o 
  -5 -12   9      105.86      115.94     44.84 o 
  -4 -12   9       85.80       82.99     42.44 o 
  -3 -12   9        1.81       67.10     46.20 o 
  -2 -12   9       78.67       70.47     40.63 o 
  -1 -12   9      240.19      226.62     47.53 o 
   0 -12   9      186.19      123.32     43.77 o 
   1 -12   9       22.94       19.39     44.82 o 
   2 -12   9       41.94      112.89     44.82 o 
   4 -12   9       51.58       75.62     41.80 o 
   5 -12   9      157.68      152.49     49.09 o 
   6 -12   9      176.26      269.50     62.01 o 
   7 -12   9       98.02      168.16     55.82 o 
   8 -12   9        5.10        4.54     33.96 o 
  -6 -11   9       34.93       99.47     43.41 o 
  -5 -11   9      106.13      132.41     41.59 o 
  -4 -11   9      134.31      171.12     42.04 o 
  -3 -11   9       12.24       27.97     30.73 o 
  -2 -11   9      121.90       88.26     40.49 o 
  -1 -11   9      858.78      792.53     73.57 o 
   0 -11   9      486.65      423.27     55.15 o 
   1 -11   9       49.96       69.85     41.25 o 
   2 -11   9      108.57       92.40     48.54 o 
   3 -11   9      416.78      413.05     74.52 o 
   4 -11   9      277.36      246.67     58.99 o 
   5 -11   9        7.64       13.47     33.41 o 
   6 -11   9      182.48      134.89     46.89 o 
   7 -11   9      167.51      105.87     45.79 o 
   8 -11   9      143.60      187.96     55.55 o 
  -7 -10   9       39.33       37.11     43.40 o 
  -6 -10   9        9.18       55.37     34.12 o 
  -5 -10   9      184.82      179.18     43.18 o 
  -4 -10   9      151.34      162.71     40.91 o 
  -3 -10   9        3.87       15.26     29.89 o 
  -2 -10   9       25.92       42.19     30.54 o 
  -1 -10   9      305.81      328.59     49.65 o 
   0 -10   9      778.98      693.96     66.98 o 
   1 -10   9       45.30       31.76     45.65 o 
   2 -10   9      117.24      126.50     49.22 o 
   3 -10   9     1956.08     1946.71    147.81 o 
   4 -10   9     1772.29     1392.17    124.57 o 
   5 -10   9      316.94      321.33     65.04 o 
   6 -10   9       76.98       77.82     40.97 o 
   7 -10   9      197.27      223.30     53.07 o 
   8 -10   9      342.78      392.97     68.89 o 
  10 -10   9        2.73        0.00     73.01 o 
  -8  -9   9       36.14      102.57     72.05 o 
  -7  -9   9       39.38       58.95     35.25 o 
  -6  -9   9       60.23       47.03     34.69 o 
  -5  -9   9      112.00       99.48     45.10 o 
  -4  -9   9      111.89      115.83     36.14 o 
  -3  -9   9      153.80      126.33     36.70 o 
  -2  -9   9       12.68       31.84     27.04 o 
  -1  -9   9       41.83       55.35     30.12 o 
   0  -9   9     1334.04     1206.28    113.71 o 
   1  -9   9      291.74      286.41     62.56 o 
   2  -9   9      192.98      224.12     60.50 o 
   3  -9   9     1057.75      829.39     94.60 o 
   4  -9   9       98.82       90.34     41.11 o 
   5  -9   9      171.13      172.15     50.74 o 
   6  -9   9       14.25       76.17     38.77 o 
   7  -9   9      189.95      213.40     51.29 o 
   9  -9   9      156.57      170.22     73.01 o 
  10  -9   9       12.55       39.46     55.69 o 
  -9  -8   9        5.62        6.05     54.31 o 
  -8  -8   9       28.52       56.46     36.07 o 
  -7  -8   9       86.70      120.96     39.60 o 
  -6  -8   9       11.05        4.65     26.29 o 
  -5  -8   9      179.13      195.33     39.98 o 
  -4  -8   9      118.70      117.48     42.97 o 
  -3  -8   9       82.76       96.82     30.31 o 
  -2  -8   9       16.79       22.15     23.27 o 
  -1  -8   9        1.86       10.63     23.69 o 
   0  -8   9      505.02      437.25     69.44 o 
   1  -8   9      884.15      967.99    100.51 o 
   2  -8   9       30.18       56.79     40.42 o 
   3  -8   9        8.44        0.14     34.79 o 
   4  -8   9      603.94      499.81     75.49 o 
   5  -8   9       13.07       16.91     31.76 o 
   6  -8   9       15.24       38.91     32.45 o 
   7  -8   9      786.19      861.70     91.30 o 
   8  -8   9      111.16       95.29     47.02 o 
   9  -8   9      103.04      149.87     60.22 o 
  10  -8   9        0.08       16.36     52.94 o 
  11  -8   9       39.70       66.96     69.02 o 
  -8  -7   9       30.33       48.26     33.55 o 
  -7  -7   9       59.03       99.07     37.19 o 
  -6  -7   9        1.20       39.32     31.12 o 
  -5  -7   9       53.94       39.98     30.42 o 
  -4  -7   9      490.26      497.41     53.46 o 
  -3  -7   9      136.46      147.54     32.61 o 
  -2  -7   9      100.75      128.66     32.03 o 
  -1  -7   9      441.14      456.60     48.74 o 
   0  -7   9       76.99       66.00     40.70 o 
   1  -7   9     1846.49     1610.80    119.35 o 
   2  -7   9        2.97        0.00     22.06 o 
   3  -7   9      135.95      138.60     48.81 o 
   4  -7   9      721.48      659.31     81.67 o 
   6  -7   9      117.06      139.29     48.95 o 
   7  -7   9      211.13      225.64     58.02 o 
   8  -7   9      181.15      276.37     64.21 o 
   9  -7   9      246.14      249.84     61.32 o 
  10  -7   9       30.88       84.56     53.76 o 
  11  -7   9       52.27       69.99     61.05 o 
  -9  -6   9       17.74       54.72     44.69 o 
  -8  -6   9      128.27      162.66     51.84 o 
  -7  -6   9      891.97      905.39     71.54 o 
  -6  -6   9      101.22      102.32     32.92 o 
  -5  -6   9        0.84        3.73     24.42 o 
  -4  -6   9      430.12      492.48     91.78 o 
  -3  -6   9      526.48      434.27     90.47 o 
  -2  -6   9       84.52      154.41     47.30 o 
  -1  -6   9      742.12      797.44    140.73 o 
   0  -6   9     1913.67     1795.25    143.07 o 
   1  -6   9     2866.60     2931.50    117.77 o 
   2  -6   9      861.73      870.75     57.73 o 
   3  -6   9        8.63        9.90     33.55 o 
   4  -6   9      580.26      466.81     67.79 o 
   5  -6   9     1150.17     1171.90     99.41 o 
   6  -6   9      672.35      677.72     56.32 o 
   7  -6   9       45.71        0.00     36.57 o 
   8  -6   9      503.69      549.99     78.92 o 
   9  -6   9      106.15      127.87     48.95 o 
  10  -6   9      140.15      136.95     57.47 o 
  11  -6   9        3.15       35.47     65.31 o 
  -9  -5   9        0.87       87.72     48.54 o 
  -8  -5   9      323.07      329.45     65.17 o 
  -7  -5   9      301.96      342.78     65.04 o 
  -6  -5   9       54.67      106.84     42.90 o 
  -5  -5   9        0.28       13.07     21.77 o 
  -4  -5   9      171.91      177.44     32.30 o 
  -3  -5   9     1288.12     1412.26     77.07 o 
  -2  -5   9     1022.47      900.39     79.90 o 
  -1  -5   9       45.38      100.21     29.10 o 
   0  -5   9     1400.82     1582.07     73.53 o 
   1  -5   9     1895.47     1668.57    192.57 o 
   2  -5   9     2539.18     2683.75     96.01 o 
   3  -5   9       37.57        9.07     32.72 o 
   4  -5   9      314.29      284.48     53.07 o 
   5  -5   9      971.42     1041.24     65.79 o 
   6  -5   9      524.15      492.11     68.34 o 
   7  -5   9      855.07     1028.77     99.55 o 
   8  -5   9       17.49       41.80     38.09 o 
   9  -5   9      281.72      475.20     79.06 o 
  10  -5   9      230.63      227.56     66.55 o 
  11  -5   9        1.27        0.00     59.67 o 
 -10  -4   9       25.05       83.87     46.20 o 
  -9  -4   9        3.49        0.00     35.06 o 
  -8  -4   9       54.99       32.59     35.89 o 
  -7  -4   9       93.24       73.70     40.70 o 
  -6  -4   9      506.46      552.47     76.04 o 
  -5  -4   9       25.69       18.56     31.62 o 
  -4  -4   9      295.70      229.07     48.81 o 
  -3  -4   9     2456.32     2824.27    205.63 o 
  -2  -4   9      803.05      712.61     39.15 o 
  -1  -4   9     1036.23     1135.52     64.23 o 
   0  -4   9      248.02      258.91     35.98 o 
   1  -4   9      361.60      306.40     70.26 o 
   2  -4   9      589.47      643.29     55.76 o 
   3  -4   9        2.96        1.92     21.82 o 
   4  -4   9      439.01      511.95     44.84 o 
   5  -4   9     1119.06     1212.71     65.29 o 
   6  -4   9      858.04      850.84     85.80 o 
   7  -4   9      402.35      320.92     61.19 o 
   8  -4   9       54.01       70.40     44.14 o 
   9  -4   9      255.97      319.41     72.05 o 
  10  -4   9      161.36      240.07     68.34 o 
  11  -4   9       82.24       66.82     64.21 o 
 -10  -3   9        1.25        0.00     37.12 o 
  -9  -3   9       85.52       82.64     44.14 o 
  -8  -3   9       10.59        0.55     31.76 o 
  -7  -3   9       73.29      111.24     42.62 o 
  -6  -3   9      559.28      603.34     76.86 o 
  -5  -3   9      241.08      160.87     44.41 o 
  -4  -3   9        0.17       25.85     28.05 o 
  -3  -3   9      643.72      687.03     55.69 o 
  -2  -3   9     1763.61     1794.43     81.46 o 
  -1  -3   9     1797.40     1697.59    144.10 o 
   0  -3   9       74.18       99.51     27.85 o 
   1  -3   9      509.73      518.46     46.22 o 
   2  -3   9     1470.43     1347.89     51.83 o 
   3  -3   9     1112.51     1132.78    105.86 o 
   4  -3   9       22.37        8.73     18.21 o 
   5  -3   9        5.99       55.96     36.57 o 
   6  -3   9      100.89      205.84     52.11 o 
   7  -3   9       62.64       61.32     41.52 o 
   9  -3   9      190.00      222.06     60.36 o 
  10  -3   9      104.20      160.74     60.22 o 
  11  -3   9        8.59        0.00     58.71 o 
 -11  -2   9        4.67       35.06     45.65 o 
 -10  -2   9       91.59      184.52     57.89 o 
  -9  -2   9      126.72      175.31     52.94 o 
  -8  -2   9       30.84       19.66     36.30 o 
  -7  -2   9      150.72      154.69     49.09 o 
  -6  -2   9      162.18      130.07     44.96 o 
  -5  -2   9      430.77      427.76     63.94 o 
  -4  -2   9       28.87       32.31     26.92 o 
  -3  -2   9       26.48       24.40     28.04 o 
  -2  -2   9     3087.68     2807.12    101.84 o 
  -1  -2   9      692.10      625.03     51.48 o 
   0  -2   9      672.18      733.28     54.10 o 
   1  -2   9      513.67      585.93     49.06 o 
   2  -2   9     1842.35     1595.48    131.82 o 
   3  -2   9     1273.19     1325.57     53.75 o 
   4  -2   9        5.25       21.24     16.96 o 
   5  -2   9      137.76      150.15     44.27 o 
   6  -2   9       45.52       45.92     41.94 o 
   7  -2   9       24.15        2.75     36.85 o 
   8  -2   9       85.17      112.20     49.64 o 
   9  -2   9       46.68       85.25     51.56 o 
  10  -2   9       96.83      156.61     62.56 o 
  11  -2   9       33.17       80.99     70.26 o 
 -11  -1   9        1.27       65.72     52.52 o 
 -10  -1   9       42.23       60.50     44.14 o 
  -9  -1   9       45.98       91.16     47.30 o 
  -8  -1   9      207.84      320.51     63.66 o 
  -7  -1   9       17.98       17.05     29.70 o 
  -6  -1   9      102.46      185.62     50.05 o 
  -5  -1   9     1013.64     1011.30     93.64 o 
  -4  -1   9      173.69      144.48     35.51 o 
  -3  -1   9       33.37       67.44     29.38 o 
  -2  -1   9     2381.96     2325.25     94.58 o 
  -1  -1   9     1494.83     1500.28     76.54 o 
   0  -1   9       94.93      135.60     30.56 o 
   1  -1   9     1092.15      970.43    127.19 o 
   2  -1   9      931.23      858.76     58.19 o 
   3  -1   9      475.13      456.79     82.84 o 
   4  -1   9       30.60       56.78     24.75 o 
   5  -1   9      695.20      843.02     60.57 o 
   6  -1   9     1349.30     1255.94     77.19 o 
   7  -1   9     2385.85     2621.96    153.72 o 
   8  -1   9       84.24      127.46     54.59 o 
   9  -1   9        8.73        0.00     41.94 o 
  10  -1   9       60.25      156.89     66.00 o 
 -11   0   9        1.04       21.45     47.99 o 
 -10   0   9      118.23      190.02     56.37 o 
  -9   0   9      125.10      199.24     58.57 o 
  -8   0   9        1.76       32.45     36.44 o 
  -7   0   9       39.84       54.45     40.97 o 
  -6   0   9      383.38      355.43     64.76 o 
  -5   0   9      819.22      971.98     94.60 o 
  -4   0   9      831.20      762.75     62.21 o 
  -3   0   9       11.30       70.75     30.27 o 
  -2   0   9      157.49      263.01     39.98 o 
  -1   0   9     3020.17     2510.67    477.60 o 
   0   0   9      534.22      531.69    107.52 o 
   1   0   9       33.93       53.95     25.80 o 
   2   0   9     1075.38     1059.51    267.85 o 
   3   0   9      271.73      215.60     51.70 o 
   4   0   9      890.33      982.43    102.02 o 
   5   0   9      202.85      235.51     39.48 o 
   6   0   9       73.56      109.24     34.98 o 
   7   0   9      228.48      256.45     44.76 o 
   8   0   9       10.37       28.17     32.07 o 
   9   0   9        0.00        6.19     45.65 o 
  10   0   9       55.21      134.06     70.12 o 
 -10   1   9       48.19        0.55     40.70 o 
  -9   1   9      386.04      484.55     76.17 o 
  -8   1   9      188.56      183.56     54.04 o 
  -7   1   9       54.27       69.71     43.04 o 
  -6   1   9      196.92      226.74     56.37 o 
  -5   1   9      135.60      146.99     50.46 o 
  -4   1   9     1701.82     1546.17    130.21 o 
  -3   1   9       35.97       67.67     26.59 o 
  -2   1   9       78.71       70.02     30.10 o 
  -1   1   9     3957.28     4053.93    283.04 o 
   0   1   9     1263.48     1004.77    217.32 o 
   1   1   9       67.42       67.98     25.43 o 
   2   1   9      313.54      359.55    125.06 o 
   3   1   9      563.02      494.58     75.21 o 
   4   1   9      591.65      556.18     83.32 o 
   5   1   9      224.67      264.41     65.31 o 
   6   1   9       30.79        0.00     39.32 o 
   7   1   9       51.81       46.03     32.89 o 
   8   1   9        1.38       21.24     33.05 o 
   9   1   9        9.60        9.31     35.58 o 
 -10   2   9        5.85       23.37     45.10 o 
  -9   2   9      235.14      266.33     62.29 o 
  -8   2   9      246.09      313.08     64.90 o 
  -7   2   9       72.57      100.37     43.86 o 
  -6   2   9      147.82       89.79     40.70 o 
  -5   2   9      310.30      247.15     42.49 o 
  -4   2   9      230.57      249.08     59.26 o 
  -3   2   9       42.17       87.10     31.13 o 
  -2   2   9       49.75       29.00     24.45 o 
  -1   2   9      510.22      533.74     90.06 o 
   0   2   9     1553.87     1410.53    281.80 o 
   1   2   9      278.61      329.72     40.93 o 
   2   2   9       10.83        0.00     29.97 o 
   3   2   9      802.81      706.06     95.42 o 
   4   2   9      242.18      263.86     65.59 o 
   5   2   9      659.96      472.45     80.99 o 
   6   2   9       65.95       76.45     48.95 o 
   7   2   9       84.23       92.26     50.87 o 
   8   2   9      115.29      134.47     58.99 o 
   9   2   9       14.35       57.06     49.77 o 
 -11   3   9       37.44       43.31     60.77 o 
 -10   3   9       29.81       56.51     51.15 o 
  -9   3   9      175.02      217.80     60.91 o 
  -8   3   9      308.85      377.02     71.22 o 
  -7   3   9       77.80      128.70     49.22 o 
  -6   3   9       16.44       20.35     42.07 o 
  -5   3   9      292.77      304.32     60.36 o 
  -4   3   9     2184.21     2432.08    174.49 o 
  -3   3   9     2054.04     2143.39    283.18 o 
  -2   3   9       45.51       35.44     28.18 o 
  -1   3   9       81.46       85.46     28.20 o 
   0   3   9      236.68      289.20     41.76 o 
   1   3   9        3.69        9.08     24.39 o 
   2   3   9       11.82        0.00     31.49 o 
   3   3   9      405.58      381.83     77.96 o 
   4   3   9       40.52       51.29     47.57 o 
   5   3   9      259.23      226.05     61.87 o 
   6   3   9        1.00       26.26     41.94 o 
   7   3   9       73.03      107.52     53.62 o 
   8   3   9       83.37       73.29     46.47 o 
 -10   4   9        0.29       19.52     51.56 o 
  -9   4   9       25.83       61.05     43.86 o 
  -8   4   9      260.68      347.18     71.22 o 
  -7   4   9      384.95      376.47     74.25 o 
  -6   4   9      231.99      212.71     62.42 o 
  -5   4   9       65.23       93.49     36.81 o 
  -4   4   9       54.91       68.91     33.34 o 
  -3   4   9      149.64      210.64     58.23 o 
  -2   4   9       55.14       35.57     30.47 o 
  -1   4   9        1.03        0.00     25.41 o 
   0   4   9       83.53      109.90     32.33 o 
   1   4   9      161.14      163.90     59.81 o 
   2   4   9        0.32       52.52     47.71 o 
   3   4   9       39.30        5.50     41.94 o 
   4   4   9      132.50       52.25     42.35 o 
   6   4   9       32.67       29.70     46.20 o 
   7   4   9       34.99       44.14     49.22 o 
 -10   5   9        2.85        0.96     56.51 o 
  -9   5   9        0.32        1.37     48.12 o 
  -8   5   9        9.26       48.12     45.37 o 
  -7   5   9       87.29      183.70     59.54 o 
  -6   5   9       33.29       41.25     47.44 o 
  -5   5   9       30.72       45.98     32.14 o 
  -4   5   9       76.26      113.54     41.04 o 
  -3   5   9        6.98       24.75     46.47 o 
  -2   5   9        0.28        0.00     26.39 o 
  -1   5   9      209.56      165.75     39.46 o 
   0   5   9      278.97      317.69     47.80 o 
   1   5   9      181.38      117.42     58.30 o 
   2   5   9        0.48        0.00     39.87 o 
   3   5   9       29.96       36.57     49.36 o 
   4   5   9       65.53       69.57     50.46 o 
   5   5   9       31.01        3.57     44.55 o 
   6   5   9        6.94        0.00     40.29 o 
  -9   6   9        9.86        0.27     49.91 o 
  -8   6   9        0.25       27.64     48.12 o 
  -7   6   9       24.89       56.92     48.95 o 
  -6   6   9       16.03       35.61     47.30 o 
  -5   6   9        0.58        0.00     42.90 o 
  -4   6   9      166.38      233.69     47.01 o 
  -3   6   9      365.86      498.10     62.68 o 
  -2   6   9      347.17      319.32     60.09 o 
  -1   6   9        1.25        0.00     28.71 o 
   0   6   9       80.55       70.81     52.94 o 
   1   6   9       99.61      134.75     58.57 o 
   2   6   9        4.42        0.00     36.16 o 
   3   6   9       29.90       55.82     49.91 o 
   4   6   9        8.99       63.80     51.42 o 
   5   6   9       35.06       62.97     53.90 o 
  -8   7   9        0.22       18.70     46.61 o 
  -7   7   9       72.28       61.19     51.29 o 
  -6   7   9       47.00       82.91     56.92 o 
  -5   7   9        2.24        0.00     44.69 o 
  -4   7   9       98.36      132.48     43.63 o 
  -3   7   9      136.85      117.88     40.02 o 
  -2   7   9       46.46       78.68     41.95 o 
  -1   7   9        0.03       57.86     36.24 o 
   0   7   9      142.84       83.32     49.50 o 
   1   7   9      127.82      151.39     59.81 o 
   2   7   9       92.50      106.01     55.69 o 
   3   7   9       23.48       21.59     47.71 o 
   4   7   9        3.91       40.15     48.26 o 
  -6   8   9      119.08      178.34     66.41 o 
  -5   8   9       86.57       80.16     55.96 o 
  -4   8   9        0.02       34.41     34.51 o 
  -3   8   9      143.96      170.92     46.52 o 
  -2   8   9       59.43       76.57     40.20 o 
  -1   8   9       28.21       32.31     47.57 o 
   0   8   9       57.59       91.57     47.44 o 
   1   8   9      105.24       71.64     52.52 o 
   2   8   9      143.98      115.64     56.24 o 
   1 -14  10       40.10       40.97     46.61 o 
   2 -14  10       43.93       62.56     48.12 o 
   3 -14  10        9.10        0.00     42.62 o 
   4 -14  10       36.43       41.39     47.44 o 
  -2 -13  10       77.88       52.14     43.26 o 
  -1 -13  10        0.41       13.75     54.86 o 
   0 -13  10       80.48       94.05     62.70 o 
   1 -13  10      156.72      161.29     60.91 o 
   2 -13  10      238.22      221.65     63.94 o 
   3 -13  10       75.30       78.37     49.50 o 
   4 -13  10       13.29       55.55     42.90 o 
   5 -13  10      182.85      251.62     67.51 o 
   6 -13  10      204.12      260.15     68.89 o 
  -4 -12  10        3.63       27.57     39.57 o 
  -3 -12  10       70.48      112.10     42.93 o 
  -2 -12  10       88.88       79.06     53.90 o 
  -1 -12  10        9.56      117.66     38.59 o 
   0 -12  10        0.76       37.54     40.84 o 
   2 -12  10      214.38      129.39     53.07 o 
   3 -12  10       79.38      122.79     51.15 o 
   4 -12  10      140.90      182.32     56.37 o 
   5 -12  10      376.80      364.23     73.42 o 
   6 -12  10      215.37      273.62     65.04 o 
   7 -12  10       17.92       56.37     41.80 o 
   8 -12  10        0.67       13.06     47.02 o 
  -6 -11  10       29.04       63.60     44.00 o 
  -5 -11  10       24.39       75.81     43.31 o 
  -4 -11  10        2.11       45.80     34.84 o 
  -3 -11  10       83.88       51.88     33.93 o 
  -2 -11  10      321.07      326.58     53.13 o 
  -1 -11  10      112.77      101.03     60.09 o 
   0 -11  10        2.25       30.94     39.74 o 
   1 -11  10      183.37      190.85     58.44 o 
   2 -11  10      196.23      211.34     64.62 o 
   3 -11  10      172.83      230.17     61.05 o 
   4 -11  10        0.10       25.85     35.47 o 
   5 -11  10      227.07      259.73     59.26 o 
   6 -11  10      356.29      349.52     66.27 o 
   7 -11  10       87.68      144.92     49.22 o 
   8 -11  10        7.51       66.82     42.49 o 
  -7 -10  10       17.92       53.84     42.01 o 
  -6 -10  10       22.83       49.64     58.02 o 
  -5 -10  10       97.25       97.26     37.55 o 
  -4 -10  10        3.42       25.40     30.90 o 
  -3 -10  10       95.80      108.04     35.88 o 
  -2 -10  10      373.00      348.89     52.91 o 
  -1 -10  10      210.80      225.53     43.95 o 
   0 -10  10        2.52        5.77     31.07 o 
   1 -10  10      218.01      213.26     61.60 o 
   3 -10  10     1111.07      914.09    109.86 o 
   4 -10  10      209.45      170.36     51.70 o 
   5 -10  10      240.23      214.09     56.37 o 
   6 -10  10      313.50      378.81     68.47 o 
   7 -10  10      231.75      275.41     60.50 o 
   9 -10  10        0.23        0.00     49.77 o 
  -7  -9  10       38.13       67.77     75.01 o 
  -6  -9  10       11.16       27.74     32.10 o 
  -5  -9  10      146.33      156.00     40.32 o 
  -4  -9  10      123.93      110.11     37.03 o 
  -3  -9  10        9.04       42.36     30.00 o 
  -2  -9  10      132.80      186.53     39.51 o 
  -1  -9  10     1218.51     1051.57    145.75 o 
   0  -9  10      414.62      385.68     71.50 o 
   1  -9  10      112.91       68.61     49.64 o 
   2  -9  10      493.12      451.68     75.21 o 
   3  -9  10      404.90      376.88     69.30 o 
   4  -9  10      360.90      312.26     67.92 o 
   5  -9  10       13.89        0.96     33.69 o 
   6  -9  10      194.98      177.24     51.56 o 
   7  -9  10      367.27      408.78     70.81 o 
   9  -9  10        4.22       11.14     57.75 o 
  10  -9  10      120.32      134.20     74.39 o 
  -8  -8  10       21.12       28.05     43.72 o 
  -7  -8  10        8.57        9.76     39.74 o 
  -6  -8  10      240.93      204.46     54.72 o 
  -5  -8  10      286.79      296.02     47.21 o 
  -4  -8  10      220.70      251.83     43.10 o 
  -3  -8  10       11.60        0.00     22.39 o 
  -2  -8  10       36.18       31.55     28.19 o 
  -1  -8  10     1008.01     1051.50     75.88 o 
   0  -8  10      691.74      596.61     84.84 o 
   1  -8  10      716.29      685.43     89.37 o 
   2  -8  10        1.82       32.72     34.65 o 
   3  -8  10      856.08      806.43     94.19 o 
   4  -8  10      761.89      627.13     86.62 o 
   6  -8  10      111.73      120.59     44.00 o 
   8  -8  10       77.94      102.71     56.51 o 
   9  -8  10        4.53        0.00     44.41 o 
  10  -8  10       26.37       29.15     57.47 o 
  -9  -7  10       58.84      111.24     57.47 o 
  -8  -7  10        4.82       25.57     39.74 o 
  -6  -7  10       11.82        0.00     32.59 o 
  -5  -7  10      368.73      358.60     66.55 o 
  -4  -7  10      222.64      255.68     40.08 o 
  -3  -7  10        0.21        0.00     23.51 o 
  -2  -7  10      272.05      197.36     37.19 o 
  -1  -7  10      553.94      554.53     78.79 o 
   0  -7  10     1827.28     1715.43    129.52 o 
   1  -7  10      352.61      324.22     63.52 o 
   2  -7  10      373.85      273.07     55.82 o 
   3  -7  10     2331.81     2400.18    148.91 o 
   4  -7  10     1236.22     1133.95    103.95 o 
   5  -7  10     1256.73     1247.39    108.07 o 
   6  -7  10        5.70        5.50     33.55 o 
   7  -7  10        3.35        0.00     36.99 o 
   8  -7  10      279.68      287.37     66.55 o 
   9  -7  10       22.64       71.50     44.69 o 
  10  -7  10        1.80        0.00     50.87 o 
  -9  -6  10        0.19       41.94     42.21 o 
  -8  -6  10       34.17       93.77     50.05 o 
  -7  -6  10       99.30      126.50     48.54 o 
  -6  -6  10       36.78       28.46     36.99 o 
  -5  -6  10      226.01      251.62     55.82 o 
  -4  -6  10      100.06      102.44     40.84 o 
  -3  -6  10        4.31        0.00     30.94 o 
  -2  -6  10      487.95      517.31     48.96 o 
  -1  -6  10       25.43       24.89     36.71 o 
   0  -6  10     1808.37     1775.11    126.22 o 
   1  -6  10      833.93      744.38     79.41 o 
   2  -6  10       67.83      101.27     31.28 o 
   3  -6  10      604.84      632.77     94.67 o 
   4  -6  10      615.54      535.56     77.27 o 
   5  -6  10      417.77      410.16     67.10 o 
   6  -6  10        0.01        0.00     37.54 o 
   8  -6  10      109.20      148.64     50.05 o 
   9  -6  10       65.70      100.10     53.49 o 
  10  -6  10        7.28       29.29     52.52 o 
 -10  -5  10        3.68       45.10     53.21 o 
  -9  -5  10        0.39        0.00     34.51 o 
  -8  -5  10      213.93      231.14     58.02 o 
  -7  -5  10      163.45      194.70     54.31 o 
  -6  -5  10        8.72       58.57     38.22 o 
  -5  -5  10      601.61      487.98     73.15 o 
  -4  -5  10      777.28      762.29     86.35 o 
  -3  -5  10      764.08      768.34     88.00 o 
  -2  -5  10       28.18       15.40     36.85 o 
  -1  -5  10       17.83       10.59     24.33 o 
   0  -5  10      654.26      560.35     49.51 o 
   1  -5  10     1601.02     1768.63     83.41 o 
   2  -5  10       26.62       24.89     26.74 o 
   3  -5  10      234.32      198.49     35.36 o 
   4  -5  10     1054.67     1210.35     85.73 o 
   5  -5  10      244.50      275.55     40.11 o 
   6  -5  10        2.98       31.90     33.41 o 
   7  -5  10      761.33      975.55     98.72 o 
   8  -5  10      288.00      296.58     65.17 o 
   9  -5  10      336.76      460.48     80.16 o 
  10  -5  10       24.10       32.59     55.14 o 
 -10  -4  10        0.09        1.79     42.49 o 
  -9  -4  10        0.80       22.41     39.60 o 
  -8  -4  10      107.37      127.46     48.67 o 
  -7  -4  10      434.20      505.03     75.90 o 
  -6  -4  10        8.70       33.00     34.37 o 
  -5  -4  10       41.94       18.56     32.59 o 
  -4  -4  10     1204.24     1214.11    106.97 o 
  -3  -4  10     1400.34     1217.68    129.87 o 
  -2  -4  10     1245.87     1293.13     96.59 o 
  -1  -4  10       12.87       22.56     22.79 o 
   0  -4  10      216.82      194.90     34.89 o 
   1  -4  10     1635.89     1830.43    104.84 o 
   2  -4  10       10.03       44.29     25.47 o 
   3  -4  10      621.16      513.12     38.37 o 
   4  -4  10     1006.98     1122.76    111.76 o 
   5  -4  10      515.21      589.46     71.64 o 
   6  -4  10     1139.91     1195.14     99.82 o 
   7  -4  10        0.55        5.36     37.54 o 
   8  -4  10      333.92      416.35     76.72 o 
   9  -4  10      312.66      356.67     75.62 o 
  10  -4  10       70.93       92.26     59.81 o 
 -10  -3  10       48.82       74.94     51.01 o 
  -9  -3  10       35.98        7.84     36.85 o 
  -8  -3  10      361.60      360.80     68.06 o 
  -7  -3  10     1023.87      944.48    100.79 o 
  -6  -3  10      226.51      198.27     52.39 o 
  -5  -3  10        8.65       35.20     35.89 o 
  -4  -3  10      801.76      719.86     60.43 o 
  -3  -3  10      818.98      804.60     89.72 o 
  -2  -3  10     1647.31     1738.31     85.15 o 
  -1  -3  10       20.57       29.46     26.65 o 
   0  -3  10      179.24      169.78     34.25 o 
   1  -3  10      466.14      577.34     51.48 o 
   2  -3  10      198.05      212.11     58.02 o 
   3  -3  10       10.50        0.00     21.30 o 
   4  -3  10      148.18      171.91     27.15 o 
   5  -3  10       25.57       36.56     27.25 o 
   6  -3  10        0.53        2.61     38.09 o 
   7  -3  10        4.79        1.24     42.49 o 
   8  -3  10      280.60      291.36     66.69 o 
   9  -3  10      149.54      245.02     63.94 o 
  10  -3  10       33.68       15.12     54.72 o 
 -11  -2  10       14.26        6.05     57.34 o 
 -10  -2  10       85.25       38.09     46.61 o 
  -9  -2  10       11.58       26.54     41.94 o 
  -8  -2  10       53.35       80.02     45.24 o 
  -7  -2  10      325.30      260.01     59.12 o 
  -6  -2  10      264.98      274.45     59.67 o 
  -5  -2  10        5.77        0.00     32.86 o 
  -4  -2  10      223.75      268.74     42.81 o 
  -3  -2  10      846.20      793.41     63.23 o 
  -2  -2  10      996.98     1105.79     70.35 o 
  -1  -2  10      637.64      572.00     53.49 o 
   0  -2  10      626.41      590.49     53.01 o 
   1  -2  10      795.11      821.04     59.57 o 
   2  -2  10     1501.82     1455.73     76.83 o 
   3  -2  10       18.67       11.82     23.12 o 
   4  -2  10        4.25       18.42     29.15 o 
   5  -2  10      254.27      346.91     67.10 o 
   6  -2  10      173.37      167.01     37.81 o 
   7  -2  10        6.47        0.00     39.74 o 
   8  -2  10       18.91       47.02     48.26 o 
   9  -2  10       75.18       98.04     58.02 o 
  10  -2  10       35.57       11.96     56.51 o 
 -11  -1  10       20.55       59.95     59.67 o 
 -10  -1  10       42.57       43.59     47.30 o 
  -9  -1  10       72.56      105.32     49.09 o 
  -8  -1  10       30.33       12.51     39.05 o 
  -7  -1  10      109.14      151.25     49.22 o 
  -6  -1  10      601.08      632.63     84.84 o 
  -5  -1  10        0.45        0.00     32.17 o 
  -4  -1  10      296.58      280.26     43.59 o 
  -3  -1  10     1462.04     1417.70     81.28 o 
  -2  -1  10      399.48      414.56     47.40 o 
  -1  -1  10      395.37      437.32     49.09 o 
   0  -1  10      749.06      832.12     97.35 o 
   1  -1  10      523.96      444.27     46.28 o 
   2  -1  10     1016.94     1097.67    243.10 o 
   3  -1  10       52.29       47.57     35.61 o 
   4  -1  10       60.11        5.36     26.54 o 
   5  -1  10      391.41      476.71     77.82 o 
   6  -1  10      294.56      363.96     72.87 o 
   7  -1  10      280.88      283.93     67.10 o 
   8  -1  10       45.90       22.27     42.90 o 
   9  -1  10        5.18        0.00     53.21 o 
 -11   0  10       48.14       78.37     66.27 o 
 -10   0  10      166.59      194.97     66.14 o 
  -9   0  10      177.65      141.62     55.27 o 
  -8   0  10       68.95       70.40     45.51 o 
  -7   0  10      272.30      318.45     65.17 o 
  -6   0  10      531.28      526.76     76.72 o 
  -5   0  10      549.60      503.74     55.36 o 
  -4   0  10      816.51      808.79     68.27 o 
  -3   0  10       13.46       27.37     24.44 o 
  -2   0  10     1566.82     1484.92     82.50 o 
  -1   0  10      343.87      361.30     45.04 o 
   0   0  10        3.23        0.00     22.85 o 
   1   0  10      730.33      596.14    134.20 o 
   2   0  10      688.94      749.22     58.44 o 
   3   0  10      510.35      461.03     74.39 o 
   4   0  10      162.14      196.90     55.69 o 
   5   0  10      379.76      375.23     73.01 o 
   6   0  10      217.20      202.26     58.99 o 
   7   0  10        0.73        0.00     39.19 o 
   8   0  10       42.96       45.10     40.56 o 
   9   0  10       64.78      105.46     47.02 o 
  -9   1  10       57.26      132.27     55.14 o 
  -8   1  10       28.98       78.51     47.57 o 
  -7   1  10        9.32       26.95     39.60 o 
  -6   1  10       67.91      105.74     45.65 o 
  -5   1  10      147.28      156.01     39.06 o 
  -4   1  10        3.96        4.04     26.54 o 
  -3   1  10       18.93       31.13     26.56 o 
  -2   1  10      536.57      577.92     55.56 o 
  -1   1  10       88.48       95.91     31.74 o 
   0   1  10       79.73       74.62     28.26 o 
   1   1  10      779.01      842.89     62.70 o 
   2   1  10      516.74      434.08     74.52 o 
   3   1  10      818.58      624.52     86.35 o 
   4   1  10        5.63        1.24     35.89 o 
   5   1  10       25.05       47.44     39.60 o 
   6   1  10      226.40      232.37     67.10 o 
   7   1  10       88.46      112.89     52.11 o 
   8   1  10        4.30       18.29     38.22 o 
   9   1  10       28.16       69.30     45.37 o 
  -9   2  10       78.64      148.22     60.91 o 
  -8   2  10       70.20      102.57     49.22 o 
  -7   2  10        0.05        0.00     35.47 o 
  -6   2  10       40.34       62.15     47.30 o 
  -5   2  10       73.18       80.32     35.92 o 
  -4   2  10        1.28        0.00     27.80 o 
  -3   2  10        0.62        3.31     26.74 o 
  -2   2  10      336.02      366.69     46.24 o 
  -1   2  10      275.84      256.42     67.51 o 
   0   2  10       60.98       64.63     29.16 o 
   1   2  10      301.01      380.13    111.44 o 
   2   2  10      592.12      594.68     88.14 o 
   3   2  10      459.19      443.98     79.61 o 
   4   2  10      131.77      143.55     56.65 o 
   5   2  10       75.36       59.54     42.49 o 
   6   2  10      175.78      161.29     61.19 o 
   7   2  10      188.10      223.85     67.37 o 
   8   2  10       20.16       78.92     43.72 o 
 -10   3  10       34.02       66.41     67.24 o 
  -9   3  10      114.31      130.62     60.91 o 
  -8   3  10      128.61       61.60     46.89 o 
  -7   3  10        1.86       39.87     43.59 o 
  -6   3  10       17.12       17.74     38.64 o 
  -5   3  10       24.88       19.47     29.57 o 
  -4   3  10      423.42      376.72     54.47 o 
  -3   3  10      505.80      491.88     58.38 o 
  -2   3  10      215.33      182.39     39.74 o 
  -1   3  10      127.94      148.47     36.04 o 
   0   3  10       19.39       48.30     28.86 o 
   1   3  10       41.64       20.76     39.46 o 
   2   3  10      288.11      261.38     69.99 o 
   3   3  10       55.80       25.30     37.95 o 
   4   3  10       40.96       60.50     47.99 o 
   5   3  10       18.33        8.39     41.80 o 
   6   3  10       28.24       19.94     38.50 o 
  -9   4  10       70.30      110.96     64.76 o 
  -8   4  10       80.99      103.95     51.70 o 
  -7   4  10        4.15        0.00     39.60 o 
  -6   4  10      120.48      224.81     65.17 o 
  -5   4  10      201.51      221.39     43.41 o 
  -4   4  10      243.76      255.55     48.21 o 
  -3   4  10        0.15       17.31     33.01 o 
  -2   4  10      160.16      186.59     40.99 o 
  -1   4  10      718.97      690.56    177.44 o 
   0   4  10      404.60      431.39     53.74 o 
   1   4  10      174.96      193.32     64.90 o 
   2   4  10       30.74       33.41     46.34 o 
   3   4  10       55.03       77.82     52.80 o 
   4   4  10       97.57      175.17     61.05 o 
   5   4  10       20.09       63.66     49.36 o 
   6   4  10       22.21       49.77     49.50 o 
  -9   5  10       49.32      139.84     67.79 o 
  -8   5  10       37.87       73.29     49.36 o 
  -7   5  10        3.28       12.65     43.45 o 
  -5   5  10       37.53       42.60     35.07 o 
  -4   5  10      287.58      394.13     61.39 o 
  -3   5  10       33.76       14.82     34.26 o 
  -2   5  10      189.60      163.03     44.57 o 
  -1   5  10      579.89      654.89     67.03 o 
   0   5  10      590.52      502.15     89.79 o 
   1   5  10      355.38      350.90     80.57 o 
   2   5  10       43.14        4.40     35.75 o 
   3   5  10       48.50      107.39     54.59 o 
   4   5  10       48.89       67.92     49.22 o 
   5   5  10       38.05      103.26     56.37 o 
  -8   6  10       13.92        0.00     41.94 o 
  -7   6  10        6.42       62.97     52.66 o 
  -6   6  10        0.12       22.96     50.32 o 
  -5   6  10      102.82      143.00     58.85 o 
  -4   6  10      140.44      202.00     47.88 o 
  -3   6  10      151.15      214.77     56.86 o 
  -2   6  10        4.81        0.00     50.74 o 
  -1   6  10       78.53       77.77     35.81 o 
   0   6  10       96.96      117.56     57.61 o 
   1   6  10        0.38       48.95     51.70 o 
   2   6  10       27.43       41.25     46.47 o 
   3   6  10       61.09       37.81     49.50 o 
   4   6  10       15.33       43.31     45.51 o 
  -6   7  10        0.13        0.00     39.74 o 
  -5   7  10       66.35      116.32     60.09 o 
  -4   7  10       70.18       69.50     37.31 o 
  -3   7  10       77.83      117.52     43.02 o 
  -2   7  10        3.99        8.56     35.27 o 
   0   7  10      160.54      184.39     66.69 o 
   1   7  10       52.98       65.59     52.39 o 
   2   7  10        0.03       65.17     48.81 o 
  -3   8  10       36.67       67.13     48.12 o 
  -2   8  10        0.48       70.12     57.89 o 
  -2 -13  11       16.64        4.67     60.50 o 
  -1 -13  11       97.31      143.00     74.39 o 
   1 -13  11      141.44      187.96     62.84 o 
   2 -13  11       18.65       37.12     51.15 o 
   3 -13  11        0.08       59.54     47.57 o 
   4 -13  11       62.88       49.50     45.92 o 
   5 -13  11      165.20      150.42     59.40 o 
  -4 -12  11       12.63       47.50     44.03 o 
  -3 -12  11       99.92       94.26     44.82 o 
  -2 -12  11       58.93       44.96     55.41 o 
  -1 -12  11        0.52        0.00     45.24 o 
   0 -12  11       67.67       72.46     52.52 o 
   1 -12  11      156.58      165.96     60.64 o 
   3 -12  11        0.53       24.20     40.70 o 
   5 -12  11      203.52      246.12     62.70 o 
   6 -12  11       60.95      113.57     49.77 o 
   7 -12  11        3.75       75.07     46.34 o 
  -5 -11  11        0.60       33.06     66.07 o 
  -4 -11  11       35.27        3.42     36.10 o 
  -3 -11  11      355.14      325.05     55.60 o 
  -2 -11  11      226.22      225.04     48.14 o 
  -1 -11  11        0.82       33.41     41.94 o 
   0 -11  11      147.55      222.20     62.42 o 
   1 -11  11      223.42      225.64     67.24 o 
   2 -11  11      245.02      232.24     65.86 o 
   4 -11  11       38.70       57.61     42.76 o 
   5 -11  11      342.79      372.76     71.64 o 
   6 -11  11       93.86      128.84     47.57 o 
  -6 -10  11       14.06       47.57     57.34 o 
  -5 -10  11        1.08        0.00     40.15 o 
  -4 -10  11       39.23       13.59     32.58 o 
  -3 -10  11      580.27      539.17     63.99 o 
  -2 -10  11      297.16      260.63     47.37 o 
  -1 -10  11       19.98       64.90     43.45 o 
   0 -10  11      350.29      308.00     73.01 o 
   1 -10  11      645.83      563.06     88.00 o 
   2 -10  11     1193.97     1016.25    117.15 o 
   3 -10  11      739.06      548.76     90.47 o 
   5 -10  11      267.95      259.87     62.70 o 
   6 -10  11      168.66      239.66     58.44 o 
   7 -10  11       23.50       80.16     43.59 o 
   9 -10  11       21.22        0.00     77.41 o 
  -7  -9  11        1.65        5.22     46.89 o 
  -6  -9  11        9.09       15.54     41.94 o 
  -5  -9  11        2.76       35.47     38.77 o 
  -4  -9  11       32.48       63.66     41.25 o 
  -3  -9  11      429.50      443.57     78.10 o 
  -2  -9  11      722.54      619.05     95.49 o 
  -1  -9  11      274.25      259.73     65.45 o 
   0  -9  11        5.94        0.00     38.36 o 
   1  -9  11      363.26      358.87     74.94 o 
   2  -9  11      469.58      390.22     77.55 o 
   3  -9  11      389.23      353.51     72.74 o 
   4  -9  11       11.07       37.95     45.79 o 
   5  -9  11      214.59      238.01     60.64 o 
   6  -9  11      306.89      335.77     65.45 o 
   8  -9  11        7.62        0.00     65.04 o 
   9  -9  11      130.21      184.94     74.80 o 
  -8  -8  11       21.75       39.05     62.84 o 
  -7  -8  11       36.84       98.72     54.86 o 
  -6  -8  11      213.20      198.82     60.77 o 
  -5  -8  11      577.46      532.67     81.40 o 
  -4  -8  11       74.22       66.82     39.87 o 
  -3  -8  11       43.41       74.39     40.15 o 
  -2  -8  11      994.56      837.50     96.11 o 
  -1  -8  11      661.27      565.26     87.45 o 
   0  -8  11      152.48       99.69     46.61 o 
   1  -8  11       18.95       45.24     43.86 o 
   2  -8  11       31.37       57.89     43.59 o 
   3  -8  11     1013.32      844.24     99.14 o 
   4  -8  11       63.18       67.24     45.10 o 
   6  -8  11      539.84      569.93     81.81 o 
   7  -8  11       90.61       74.52     47.99 o 
   8  -8  11       17.95       10.72     47.44 o 
   9  -8  11       54.24      119.21     61.32 o 
  -8  -7  11        0.45       48.95     50.74 o 
  -7  -7  11       90.80      125.26     50.46 o 
  -6  -7  11      272.67      224.95     60.50 o 
  -5  -7  11      589.57      616.13     87.04 o 
  -4  -7  11      127.14      154.55     51.42 o 
  -3  -7  11      115.11      117.84     45.51 o 
  -2  -7  11      228.89      248.05     61.32 o 
  -1  -7  11      521.56      452.51     75.62 o 
   0  -7  11      376.76      313.08     61.87 o 
   1  -7  11        1.66       45.79     40.01 o 
   2  -7  11      989.23     1022.03    103.40 o 
   3  -7  11      777.93      706.56     59.83 o 
   4  -7  11      351.39      352.82     66.55 o 
   5  -7  11        4.91        0.00     41.52 o 
   6  -7  11        8.61        0.00     46.75 o 
   7  -7  11      129.25      168.02     59.67 o 
   8  -7  11       12.24       20.62     41.11 o 
   9  -7  11        0.62        5.77     42.90 o 
  10  -7  11       79.90      174.90     77.82 o 
  -9  -6  11       40.80       62.29     58.99 o 
  -8  -6  11       55.54      106.29     58.57 o 
  -7  -6  11        4.06       57.34     42.07 o 
  -6  -6  11      174.95      270.32     62.42 o 
  -5  -6  11      303.94      232.92     58.16 o 
  -4  -6  11      220.11      236.09     55.82 o 
  -3  -6  11        2.48        2.06     33.69 o 
  -2  -6  11       38.08       26.67     36.30 o 
  -1  -6  11      421.33      340.45     66.69 o 
   0  -6  11        3.92        0.14     34.24 o 
   1  -6  11       39.99       60.63     44.76 o 
   2  -6  11      323.57      419.35     47.84 o 
   3  -6  11      128.95      110.73     34.04 o 
   4  -6  11       78.06       89.21     29.78 o 
   5  -6  11      485.72      560.44     54.63 o 
   6  -6  11      635.77      641.57     83.32 o 
   7  -6  11      691.07      737.54     90.89 o 
   8  -6  11       29.58      109.31     48.26 o 
   9  -6  11        0.99       79.89     49.22 o 
  10  -6  11       65.95       76.59     70.26 o 
  -9  -5  11      109.07      152.07     60.91 o 
  -8  -5  11        0.20       57.89     44.27 o 
  -7  -5  11        3.59        0.00     30.11 o 
  -6  -5  11      249.81      306.07     63.80 o 
  -5  -5  11      392.32      382.25     68.89 o 
  -4  -5  11      289.48      288.75     62.15 o 
  -3  -5  11       39.55       13.34     38.36 o 
  -2  -5  11       50.75       51.70     40.56 o 
  -1  -5  11      191.14      198.68     37.52 o 
   0  -5  11      136.68      176.59     35.49 o 
   1  -5  11      175.31      173.12     36.22 o 
   2  -5  11      146.91      181.80     35.00 o 
   3  -5  11      240.64      236.39     39.46 o 
   4  -5  11      178.14      184.76     36.13 o 
   5  -5  11       97.65      112.10     48.33 o 
   6  -5  11      927.66     1110.03    102.16 o 
   7  -5  11      479.84      488.53     78.37 o 
   8  -5  11      279.92      394.48     73.15 o 
   9  -5  11       15.56        0.00     51.15 o 
  10  -5  11       14.31       24.89     64.62 o 
 -10  -4  11       54.77       78.24     64.07 o 
  -9  -4  11       74.93       70.67     49.36 o 
  -8  -4  11       20.83       44.27     43.17 o 
  -7  -4  11       37.13       64.90     42.49 o 
  -6  -4  11       47.41       46.34     37.67 o 
  -5  -4  11      854.02      960.57    102.30 o 
  -4  -4  11     1384.95     1262.93    113.16 o 
  -3  -4  11       28.63       49.98     32.53 o 
  -2  -4  11      422.98      502.62     52.34 o 
  -1  -4  11       95.32       92.09     28.68 o 
   0  -4  11     1071.84     1224.69     88.62 o 
   1  -4  11      152.36      147.32     38.91 o 
   2  -4  11       40.59       28.01     27.47 o 
   3  -4  11      836.02      955.43     68.01 o 
   4  -4  11      488.47      476.33     49.72 o 
   5  -4  11      593.48      668.52     88.96 o 
   8  -4  11       86.19      147.54     67.79 o 
   9  -4  11        1.25       25.57     58.30 o 
  10  -4  11        1.05        0.00     63.11 o 
 -10  -3  11        0.06        0.00     50.19 o 
  -9  -3  11       60.83       93.77     48.95 o 
  -8  -3  11      486.27      568.28     84.97 o 
  -7  -3  11      264.86      238.29     59.67 o 
  -6  -3  11       26.38       51.29     39.32 o 
  -5  -3  11      199.05      242.96     59.26 o 
  -4  -3  11      171.50      163.70     41.30 o 
  -3  -3  11      372.65      404.06     53.28 o 
  -2  -3  11       18.96        7.77     25.53 o 
  -1  -3  11        2.56        0.00     24.72 o 
   0  -3  11     1143.32     1127.30     72.43 o 
   1  -3  11      350.68      272.68     41.20 o 
   2  -3  11       59.51       66.07     27.99 o 
   3  -3  11      512.86      587.34     53.84 o 
   4  -3  11      563.39      521.94     79.47 o 
   5  -3  11      542.11      557.42     84.97 o 
   6  -3  11       10.99       39.74     37.81 o 
   7  -3  11      101.83      126.64     48.81 o 
 -10  -2  11        1.60        2.47     51.97 o 
  -9  -2  11        1.07       46.61     47.02 o 
  -8  -2  11      109.73      123.06     51.15 o 
  -7  -2  11       96.90      152.07     49.36 o 
  -6  -2  11       24.80       67.37     40.42 o 
  -5  -2  11      226.91      181.09     50.87 o 
  -4  -2  11      937.48     1046.98     75.48 o 
  -3  -2  11      352.05      330.44     46.76 o 
  -2  -2  11        7.58       28.35     28.28 o 
  -1  -2  11       50.95       47.56     27.31 o 
   0  -2  11      627.08      604.07     64.28 o 
   1  -2  11     1574.60     1578.20    119.21 o 
   2  -2  11       82.41      100.81     30.27 o 
   3  -2  11      144.05      180.26     51.29 o 
   4  -2  11      220.03      221.51     58.30 o 
   5  -2  11       35.34       82.36     43.17 o 
   6  -2  11      226.15      276.51     66.00 o 
   7  -2  11       30.81       33.41     42.35 o 
   8  -2  11      153.84      227.56     69.99 o 
   9  -2  11      116.95      127.05     75.35 o 
 -10  -1  11       44.83       71.09     62.01 o 
  -8  -1  11       11.76        0.00     34.24 o 
  -7  -1  11      195.52      205.56     55.27 o 
  -6  -1  11      114.82       85.25     39.74 o 
  -5  -1  11        0.15        0.00     38.09 o 
  -4  -1  11      240.74      234.30     41.39 o 
  -3  -1  11       10.78       28.21     24.37 o 
  -2  -1  11      126.98       94.12     30.24 o 
  -1  -1  11      345.55      270.97     41.80 o 
   0  -1  11      407.49      447.11     49.31 o 
   1  -1  11      761.10      792.97     62.98 o 
   2  -1  11        9.00        9.87     36.44 o 
   3  -1  11      144.99      154.69     50.19 o 
   4  -1  11      637.04      638.41     91.02 o 
   5  -1  11       43.16       49.22     37.12 o 
   6  -1  11      253.72      238.70     61.74 o 
   7  -1  11        0.23       25.57     41.39 o 
   8  -1  11       44.66       71.50     60.22 o 
 -10   0  11      112.32      146.16     70.54 o 
  -9   0  11       53.68       40.97     51.84 o 
  -8   0  11        4.07       11.55     46.20 o 
  -7   0  11      388.62      455.81     78.10 o 
  -6   0  11      375.98      362.17     68.47 o 
  -5   0  11      130.97      145.81     37.69 o 
  -4   0  11      112.95      121.37     37.34 o 
  -3   0  11      612.41      557.52     57.83 o 
  -2   0  11       37.23       17.74     27.11 o 
  -1   0  11      279.17      228.55     52.66 o 
   0   0  11      448.39      436.36     49.97 o 
   1   0  11      645.22      716.10     60.90 o 
   2   0  11       53.54      138.05     48.40 o 
   3   0  11      208.42      105.19     47.85 o 
   4   0  11      834.44      635.38     90.06 o 
   5   0  11      400.64      436.83     80.57 o 
   6   0  11        8.86        8.25     37.26 o 
   7   0  11        0.98        0.00     32.72 o 
   8   0  11       57.00       86.35     51.70 o 
 -10   1  11       30.86       33.27     64.07 o 
  -9   1  11        1.54       46.75     55.96 o 
  -8   1  11       22.40      104.64     53.76 o 
  -7   1  11      180.11      247.36     62.01 o 
  -6   1  11      280.72      293.42     64.90 o 
  -5   1  11        9.16       38.81     31.92 o 
  -4   1  11      154.06      227.56     45.78 o 
  -3   1  11      614.50      598.69     60.92 o 
  -2   1  11      844.71      874.67     70.16 o 
  -1   1  11      180.55      142.15     36.01 o 
   0   1  11      345.11      307.07     44.37 o 
   1   1  11      445.41      546.77     55.44 o 
   2   1  11      466.87      412.91     76.59 o 
   3   1  11        0.57        0.00     30.52 o 
   4   1  11       37.81       50.19     43.86 o 
   5   1  11      196.60      147.67     55.96 o 
   6   1  11        9.25       35.89     37.12 o 
   7   1  11        2.50       14.16     43.04 o 
  -9   2  11       14.53       34.37     52.94 o 
  -8   2  11       56.74       56.65     54.17 o 
  -7   2  11      130.67      133.37     52.39 o 
  -6   2  11       41.87       73.01     52.66 o 
  -5   2  11       67.60       51.78     34.95 o 
  -4   2  11      118.12      131.15     54.24 o 
  -3   2  11     1347.56     1435.67     92.87 o 
  -2   2  11     1739.95     1752.42    131.59 o 
  -1   2  11      583.73      571.01     61.12 o 
   0   2  11        4.44       10.41     28.34 o 
   1   2  11      149.28       81.54     42.90 o 
   2   2  11      368.17      459.80     80.71 o 
   3   2  11      131.99      158.12     60.36 o 
   4   2  11        0.03        0.00     34.65 o 
   5   2  11      292.92      365.20     79.06 o 
   6   2  11      123.72      115.64     54.45 o 
   7   2  11       17.92       96.39     49.22 o 
  -9   3  11       12.05       34.51     56.92 o 
  -8   3  11       23.97       52.94     59.40 o 
  -7   3  11       80.20       85.11     51.56 o 
  -6   3  11       82.24      100.92     46.75 o 
  -5   3  11        4.44       30.36     31.69 o 
  -4   3  11        5.27       20.57     32.54 o 
  -3   3  11      211.17      222.88     69.64 o 
  -2   3  11      335.61      351.33     62.77 o 
  -1   3  11      242.49      258.91     44.89 o 
   0   3  11       14.95       35.68     25.62 o 
   1   3  11      518.82      510.26     92.95 o 
   2   3  11      490.43      525.52     91.85 o 
   3   3  11      141.78      167.06     63.25 o 
   4   3  11       13.23        8.11     40.84 o 
   5   3  11       16.93       12.51     43.86 o 
  -8   4  11        0.36       28.60     42.35 o 
  -7   4  11      118.94      186.59     60.22 o 
  -6   4  11      226.20      218.76     64.21 o 
  -5   4  11      122.49       47.67     36.69 o 
  -4   4  11        0.02        0.00     33.48 o 
  -3   4  11       62.38       81.37     38.23 o 
  -2   4  11      174.89      151.13     39.54 o 
  -1   4  11      125.39      176.65     40.92 o 
   0   4  11       88.41       70.12     53.35 o 
   1   4  11       38.73       53.35     49.77 o 
   2   4  11       97.32      118.25     60.22 o 
   3   4  11      130.49       28.74     43.17 o 
   4   4  11        6.91       10.45     42.07 o 
   5   4  11        1.38       42.35     48.12 o 
  -7   5  11       51.96       97.07     54.86 o 
  -6   5  11       27.56        1.24     46.06 o 
  -5   5  11       18.97       12.33     39.05 o 
  -4   5  11        0.11        0.00     33.56 o 
  -3   5  11        3.06       46.57     36.93 o 
  -2   5  11      160.76      215.72     47.25 o 
  -1   5  11      296.74      277.07     49.13 o 
   0   5  11       70.08       63.11     54.86 o 
   1   5  11        9.58       11.14     39.32 o 
   2   5  11       24.79       25.85     50.87 o 
   3   5  11       13.27       77.14     50.87 o 
   4   5  11        1.17       36.57     48.40 o 
  -5   6  11       46.46       22.12     39.07 o 
  -4   6  11       40.54       82.77     51.70 o 
  -3   6  11        1.41        8.33     33.02 o 
  -2   6  11       27.24       64.25     41.76 o 
  -1   6  11       38.13      101.61     50.46 o 
   0   6  11        3.75       13.75     46.34 o 
   1   6  11        0.05       25.57     41.39 o 
   2   6  11       60.09       51.97     48.12 o 
  -3   7  11        0.55        0.00     32.04 o 
  -2   7  11        2.01       29.01     56.51 o 
   0 -13  12      196.70      142.31     78.65 o 
   2 -13  12        1.77       66.55     55.14 o 
   3 -13  12      144.33      142.86     61.19 o 
   4 -13  12       90.28       81.26     49.77 o 
  -3 -12  12       69.61       96.94     69.99 o 
  -2 -12  12        0.61        0.00     35.52 o 
  -1 -12  12       56.16        0.00     55.00 o 
   0 -12  12      164.94      192.09     70.40 o 
   1 -12  12       38.13       92.12     53.49 o 
   2 -12  12       14.85       25.71     47.85 o 
   3 -12  12       52.09       44.14     44.41 o 
   4 -12  12       46.01       46.20     44.41 o 
   6 -12  12        9.33       61.05     47.99 o 
  -4 -11  12      103.49      118.66     66.69 o 
  -3 -11  12      280.62      308.82     81.26 o 
  -2 -11  12       74.97       96.11     55.96 o 
  -1 -11  12       45.11       27.91     41.25 o 
   0 -11  12      262.50      319.41     74.66 o 
   1 -11  12      201.33      208.17     62.56 o 
   2 -11  12        0.12       19.66     46.06 o 
   3 -11  12        6.14       56.65     50.46 o 
   5 -11  12       15.19       22.55     41.39 o 
   7 -11  12       35.57       41.94     43.86 o 
  -5 -10  12        2.47        0.55     46.47 o 
  -4 -10  12      111.99      111.65     56.65 o 
  -3 -10  12      158.93      161.42     58.71 o 
  -2 -10  12       34.40       38.64     41.11 o 
  -1 -10  12       55.50       32.59     39.32 o 
   0 -10  12      213.20      256.30     70.12 o 
   1 -10  12      470.32      339.07     72.19 o 
   2 -10  12      235.61      183.56     61.46 o 
   3 -10  12      127.54       61.05     44.55 o 
   4 -10  12        9.32       12.10     43.45 o 
   5 -10  12        2.91        9.49     35.61 o 
   6 -10  12        1.14       73.97     46.06 o 
   8 -10  12       34.63        4.54     62.70 o 
  -6  -9  12        1.33        0.00     44.41 o 
  -5  -9  12        0.12        7.29     46.47 o 
  -4  -9  12       76.17       92.26     47.02 o 
  -3  -9  12      254.06      237.74     61.87 o 
  -2  -9  12      177.52      207.07     56.79 o 
  -1  -9  12       55.08       66.00     49.64 o 
   0  -9  12      279.80      215.87     64.07 o 
   1  -9  12      283.56      275.96     70.81 o 
   2  -9  12        0.38        5.36     45.51 o 
   3  -9  12      116.61      112.06     54.59 o 
   4  -9  12      412.16      429.27     82.36 o 
   5  -9  12      502.69      465.57     82.77 o 
   6  -9  12       64.09       53.21     41.25 o 
   8  -9  12      111.44      174.35     73.56 o 
  -7  -8  12      190.23      203.22     71.77 o 
  -6  -8  12      101.23      149.05     58.71 o 
  -5  -8  12       58.86       40.42     44.96 o 
  -4  -8  12       16.89       87.72     47.02 o 
  -3  -8  12      471.23      446.18     77.55 o 
  -2  -8  12      317.21      383.90     75.90 o 
  -1  -8  12       12.31        0.00     39.87 o 
   0  -8  12      326.31      270.18     63.80 o 
   1  -8  12        1.10       41.39     45.92 o 
   2  -8  12       93.84      177.65     58.02 o 
   3  -8  12        4.05        0.00     39.05 o 
   4  -8  12      418.66      349.93     72.19 o 
   5  -8  12     1153.30     1065.34    112.89 o 
   7  -8  12       37.35      104.09     56.79 o 
   8  -8  12      108.25      158.54     58.99 o 
   9  -8  12       32.69       45.51     61.32 o 
  -8  -7  12       90.94       60.22     62.29 o 
  -7  -7  12       51.99       89.65     51.56 o 
  -6  -7  12      152.60      152.76     54.04 o 
  -5  -7  12       99.89      159.77     54.17 o 
  -4  -7  12       40.90       39.60     38.36 o 
  -3  -7  12      286.17      267.16     61.46 o 
  -2  -7  12      394.50      430.10     76.59 o 
  -1  -7  12      217.28      199.79     61.60 o 
   0  -7  12      157.88       85.94     46.06 o 
   1  -7  12      165.50      179.02     57.06 o 
   2  -7  12      524.85      563.06     83.46 o 
   3  -7  12      137.21      118.94     49.09 o 
   4  -7  12       13.81       17.20     29.97 o 
   5  -7  12      281.58      277.97     43.67 o 
   7  -7  12        0.26        0.00     48.95 o 
   8  -7  12       36.91       28.05     52.94 o 
   9  -7  12      133.69      220.41     74.39 o 
  -8  -6  12       58.43      102.71     62.01 o 
  -7  -6  12        4.91       37.95     45.37 o 
  -6  -6  12       60.02       85.66     44.69 o 
  -5  -6  12       58.46      130.76     49.22 o 
  -4  -6  12        0.12       29.01     36.85 o 
  -3  -6  12       39.54       38.50     43.86 o 
  -2  -6  12      303.40      370.15     72.74 o 
  -1  -6  12       95.38       57.47     44.55 o 
   0  -6  12       50.95       20.07     41.25 o 
   1  -6  12      259.73      248.87     61.60 o 
   2  -6  12      321.35      299.33     66.41 o 
   3  -6  12      751.39      722.75     62.24 o 
   4  -6  12        1.30       30.38     28.97 o 
   5  -6  12      184.41      216.29     57.06 o 
  -9  -5  12       40.44       21.17     59.40 o 
  -8  -5  12        4.33       39.05     50.05 o 
  -7  -5  12       33.01       93.36     48.54 o 
  -6  -5  12      146.11      201.57     53.49 o 
  -5  -5  12      330.79      454.98     76.31 o 
  -4  -5  12       42.36       34.79     33.41 o 
  -3  -5  12       18.53       37.12     38.77 o 
  -2  -5  12      479.64      423.36     74.94 o 
  -1  -5  12       27.03       39.46     40.70 o 
   0  -5  12      162.81      166.98     37.72 o 
   1  -5  12       82.26       98.89     32.46 o 
   2  -5  12      311.88      313.84     74.87 o 
   3  -5  12      380.42      374.62     47.23 o 
   4  -5  12       18.73       37.54     34.37 o 
   5  -5  12      196.84      280.91     65.31 o 
   6  -5  12      430.19      461.03     80.02 o 
  -8  -4  12       24.23       45.65     42.21 o 
  -7  -4  12       15.68       30.39     38.50 o 
  -6  -4  12      163.30      176.41     52.25 o 
  -5  -4  12      410.38      339.62     66.14 o 
  -4  -4  12      100.99       89.51     46.34 o 
  -3  -4  12        1.79        0.00     38.91 o 
  -2  -4  12      356.41      240.69     66.00 o 
  -1  -4  12      162.05      208.64     40.35 o 
   0  -4  12       23.29       20.12     26.24 o 
   1  -4  12       81.70       70.15     29.07 o 
   2  -4  12      610.25      652.14     58.24 o 
   3  -4  12      331.78      383.78     48.37 o 
   4  -4  12       82.73       33.27     41.25 o 
   5  -4  12      267.86      245.57     65.04 o 
   6  -4  12      342.87      239.25     62.84 o 
   7  -4  12      210.51      299.20     72.60 o 
   8  -4  12        5.50       47.02     47.57 o 
  -9  -3  12       39.28      100.92     61.19 o 
  -8  -3  12       67.05       12.24     41.94 o 
  -7  -3  12       83.66       68.06     47.16 o 
  -6  -3  12       26.83       44.69     41.52 o 
  -5  -3  12       33.26       13.61     36.85 o 
  -4  -3  12       13.47       16.36     29.85 o 
  -3  -3  12      804.79      878.46     91.85 o 
  -2  -3  12      682.98      689.90     84.08 o 
  -1  -3  12      617.34      634.08     59.20 o 
   0  -3  12       75.39       87.20     29.68 o 
   1  -3  12        0.60        0.00     22.81 o 
   2  -3  12      508.85      535.53     54.44 o 
   3  -3  12      456.37      438.83     49.67 o 
   4  -3  12      724.55      695.74     94.05 o 
   5  -3  12        8.13        0.00     37.81 o 
   6  -3  12      149.81      178.20     56.92 o 
   7  -3  12      236.00      188.79     59.26 o 
  -9  -2  12       91.01      156.34     66.82 o 
  -8  -2  12       48.70       77.55     53.35 o 
  -7  -2  12       32.56       52.11     44.82 o 
  -6  -2  12       40.78       36.16     38.64 o 
  -5  -2  12      269.72      292.60     67.51 o 
  -4  -2  12      576.87      566.92     61.35 o 
  -3  -2  12      106.31       90.02     32.98 o 
  -2  -2  12      392.40      405.09     52.04 o 
  -1  -2  12      763.54      696.92     61.83 o 
   0  -2  12      692.07      784.46     65.84 o 
   1  -2  12      123.01      147.19     34.02 o 
   2  -2  12      142.42      198.85     36.46 o 
   3  -2  12      350.96      239.39     61.74 o 
   4  -2  12      455.59      449.62     79.61 o 
   5  -2  12       68.28      124.71     53.35 o 
   6  -2  12       15.19       32.04     42.35 o 
   7  -2  12       24.28       45.65     54.04 o 
   8  -2  12       48.26       33.55     55.14 o 
  -8  -1  12       67.72      154.55     62.29 o 
  -7  -1  12        6.70        0.00     38.50 o 
  -6  -1  12       70.83       40.97     39.05 o 
  -5  -1  12      293.34      312.03     51.72 o 
  -4  -1  12      517.22      631.74    140.25 o 
  -3  -1  12       73.04      105.73     38.22 o 
  -2  -1  12       96.14       65.62     51.56 o 
  -1  -1  12      382.65      352.59     48.56 o 
   0  -1  12      624.47      618.02     60.18 o 
   1  -1  12       13.66       37.34     28.12 o 
   2  -1  12       45.01       65.17     42.21 o 
   3  -1  12      481.31      483.72     82.36 o 
   4  -1  12      149.18      174.90     56.24 o 
   5  -1  12      389.20      397.51     80.30 o 
   6  -1  12       21.56       17.60     47.99 o 
   7  -1  12        8.33        3.85     53.35 o 
   8  -1  12       98.60       73.84     65.59 o 
  -9   0  12       31.75       50.19     65.31 o 
  -8   0  12      102.07      158.26     65.45 o 
  -7   0  12       27.43       27.36     47.30 o 
  -6   0  12        0.33        0.00     33.69 o 
  -5   0  12      311.08      316.10     51.36 o 
  -4   0  12      360.97      449.30     58.00 o 
  -3   0  12        0.60       18.00     29.01 o 
  -2   0  12      391.29      335.49     62.63 o 
  -1   0  12      178.95      258.50     54.86 o 
   0   0  12      440.78      420.67     51.37 o 
   1   0  12      304.59      329.85     46.85 o 
   2   0  12        5.75        0.00     32.04 o 
   3   0  12      457.42      450.72     81.67 o 
   4   0  12      150.92      135.30     50.46 o 
   5   0  12        8.78        3.99     36.16 o 
   6   0  12       28.11       29.15     50.60 o 
   7   0  12       40.25       64.49     58.16 o 
  -9   1  12       17.11       69.71     60.91 o 
  -7   1  12      107.06       92.26     53.07 o 
  -6   1  12       83.77       65.86     51.01 o 
  -5   1  12      164.64      186.99     45.22 o 
  -4   1  12      627.75      627.04    101.61 o 
  -3   1  12      406.05      392.38     53.04 o 
  -2   1  12       34.29        5.78     27.84 o 
  -1   1  12       38.41       47.73     43.24 o 
   0   1  12      100.08      129.02     35.41 o 
   1   1  12      181.18      143.96     54.31 o 
   2   1  12       18.91       70.67     42.76 o 
   3   1  12      108.29      185.49     58.44 o 
   4   1  12       42.63       23.24     40.42 o 
   5   1  12       10.23       22.69     48.40 o 
   6   1  12        5.32       12.10     40.01 o 
  -8   2  12        9.86       26.81     65.45 o 
  -7   2  12       71.04      168.99     59.54 o 
  -6   2  12        1.40       48.40     48.81 o 
  -5   2  12      339.07      326.54     53.84 o 
  -4   2  12      287.14      347.35     53.27 o 
  -3   2  12      101.12      186.79     44.02 o 
  -2   2  12      182.28      163.49     39.77 o 
  -1   2  12        3.47       37.90     29.23 o 
   0   2  12       57.70      141.76     38.80 o 
   1   2  12      241.83      194.42     57.34 o 
   2   2  12       11.23       49.22     38.50 o 
   3   2  12       23.83       36.30     42.35 o 
   4   2  12      309.85      293.83     75.90 o 
   5   2  12       66.49       72.46     47.99 o 
   6   2  12       17.99        6.05     34.51 o 
  -8   3  12        0.51       60.77     44.41 o 
  -6   3  12       21.56       74.66     47.71 o 
  -5   3  12        0.00       39.18     35.73 o 
  -4   3  12       59.06      139.62     42.67 o 
  -3   3  12      100.28      212.24     47.55 o 
  -2   3  12      139.09      175.91     41.60 o 
  -1   3  12       11.47        0.00     31.42 o 
   0   3  12      178.63      156.75     58.85 o 
   1   3  12      324.33      361.90     82.50 o 
   2   3  12      126.81       89.24     51.84 o 
   3   3  12        0.02        0.00     44.41 o 
   4   3  12       90.63       46.75     42.62 o 
   5   3  12      108.07       98.45     52.94 o 
  -7   4  12      215.16      248.19     67.10 o 
  -6   4  12      111.44       77.55     52.11 o 
  -5   4  12        0.24        0.00     36.18 o 
  -4   4  12       12.29       17.87     37.91 o 
  -3   4  12       85.65      141.74     43.55 o 
  -2   4  12       95.71      109.61     43.46 o 
  -1   4  12       46.11       42.25     31.68 o 
   0   4  12       11.27       10.31     46.34 o 
   1   4  12       71.58       56.24     44.27 o 
   2   4  12       82.91      126.50     59.26 o 
  -5   5  12        1.40        0.00     38.28 o 
  -4   5  12        1.99        7.84     75.62 o 
  -3   5  12      129.42      158.35     49.11 o 
  -2   5  12      181.65      199.69     46.67 o 
  -1   5  12      216.97      155.24     62.15 o 
   0   5  12        0.27       60.22     49.64 o 
   1   5  12       42.02       44.69     49.91 o 
  -1 -12  13      128.04      142.72     80.44 o 
   0 -12  13       67.93       77.14     52.80 o 
   1 -12  13        7.37       35.20     44.41 o 
   2 -12  13       55.75       45.51     45.51 o 
   3 -12  13       53.14       74.80     51.01 o 
   4 -12  13       25.30       59.54     55.14 o 
  -3 -11  13       20.29       12.37     60.91 o 
  -2 -11  13       16.11        8.52     58.02 o 
  -1 -11  13      162.75      154.27     58.44 o 
   0 -11  13       77.81       86.07     55.41 o 
   1 -11  13        0.02        0.00     45.24 o 
   2 -11  13      114.27      113.57     55.14 o 
   3 -11  13      106.81      118.94     57.89 o 
   4 -11  13       80.86       88.27     50.19 o 
  -4 -10  13       18.87       25.57     50.60 o 
  -3 -10  13        0.96       13.61     52.25 o 
  -2 -10  13       92.61       91.02     56.24 o 
  -1 -10  13      175.03      165.69     59.95 o 
   0 -10  13      191.92      191.12     59.67 o 
   1 -10  13        2.53       45.65     43.72 o 
   2 -10  13       99.21       99.41     53.07 o 
   3 -10  13      324.89      393.52     81.95 o 
   6 -10  13       62.83      110.00     55.69 o 
  -5  -9  13       11.93        6.60     52.25 o 
  -4  -9  13       20.93       17.87     43.86 o 
  -3  -9  13       37.27       79.61     49.77 o 
  -2  -9  13       45.33       37.54     47.85 o 
  -1  -9  13       89.59      142.72     56.92 o 
   0  -9  13      454.30      390.36     79.61 o 
   1  -9  13       21.85       26.26     37.67 o 
   2  -9  13      263.07      265.37     69.44 o 
   3  -9  13      428.11      357.91     74.39 o 
   4  -9  13      293.98      380.60     78.65 o 
   5  -9  13      225.35      207.35     63.52 o 
  -6  -8  13       37.37       73.29     55.00 o 
  -5  -8  13        8.10       42.49     49.50 o 
  -4  -8  13      154.79      181.50     56.79 o 
  -3  -8  13      258.60      361.07     73.97 o 
  -2  -8  13       16.40        6.74     42.21 o 
  -1  -8  13       48.60       59.54     48.26 o 
   0  -8  13      157.04      151.11     59.12 o 
   1  -8  13       54.29      117.15     54.72 o 
   2  -8  13       26.72        9.76     38.64 o 
   3  -8  13      298.99      294.11     70.40 o 
   4  -8  13      626.36      611.18     91.71 o 
   5  -8  13      103.54      153.17     57.20 o 
  -7  -7  13      164.17      252.04     77.27 o 
  -6  -7  13       20.42       33.41     51.42 o 
  -5  -7  13        0.06       11.96     40.42 o 
  -4  -7  13      158.91      139.70     53.21 o 
  -3  -7  13      347.51      340.45     73.01 o 
  -2  -7  13      324.87      338.93     73.15 o 
  -1  -7  13       55.59       50.46     49.09 o 
   0  -7  13      340.60      359.56     73.56 o 
   1  -7  13      653.06      565.81     87.04 o 
   2  -7  13        5.30        7.01     40.97 o 
   3  -7  13       48.71       13.75     42.07 o 
   4  -7  13      489.84      409.61     76.04 o 
   5  -7  13      160.52      188.79     59.26 o 
   6  -7  13       27.05       55.96     45.37 o 
  -7  -6  13       32.71       51.42     52.94 o 
  -6  -6  13        1.57        0.00     46.47 o 
  -5  -6  13        7.86       74.11     49.50 o 
  -4  -6  13      333.27      341.96     69.71 o 
  -3  -6  13      521.41      505.45     86.07 o 
  -2  -6  13      486.67      368.91     74.80 o 
  -1  -6  13       82.21       21.86     45.65 o 
   0  -6  13      619.91      692.17     94.87 o 
   1  -6  13      265.92      230.31     63.25 o 
   2  -6  13      224.26      196.07     58.02 o 
   3  -6  13       12.50        0.63     29.91 o 
   4  -6  13       54.33       46.15     30.72 o 
   5  -6  13      241.87      355.85     75.07 o 
   6  -6  13       83.70      124.57     51.84 o 
   7  -6  13        8.58       48.54     48.12 o 
  -8  -5  13       11.33        8.66     55.55 o 
  -7  -5  13       32.15       48.67     46.61 o 
  -6  -5  13       42.74       97.76     53.76 o 
  -5  -5  13       10.47       98.45     47.99 o 
  -4  -5  13        0.41       28.32     40.84 o 
  -3  -5  13      206.14      298.37     66.69 o 
  -2  -5  13      317.77      270.60     66.27 o 
  -1  -5  13       25.05       30.25     44.27 o 
   0  -5  13      394.86      401.91     73.56 o 
   1  -5  13      183.08      202.13     40.89 o 
   2  -5  13      397.59      415.74     51.66 o 
   3  -5  13       21.70       35.44     30.23 o 
   4  -5  13        9.55        0.00     36.02 o 
   5  -5  13      382.10      409.06     78.37 o 
   6  -5  13       41.96       35.20     44.96 o 
   7  -5  13       18.47       76.04     55.96 o 
   8  -5  13       30.91       75.07     69.57 o 
  -8  -4  13       19.92        0.00     52.11 o 
  -7  -4  13       29.60       50.32     51.97 o 
  -6  -4  13       47.55       95.29     49.64 o 
  -5  -4  13       17.64       76.45     40.15 o 
  -4  -4  13       35.67       64.90     46.34 o 
  -3  -4  13      144.85       94.87     47.85 o 
  -2  -4  13      166.57      180.54     59.54 o 
  -1  -4  13       40.13       53.93     43.93 o 
   0  -4  13      338.99      292.87     44.77 o 
   1  -4  13      468.32      497.14     55.22 o 
   2  -4  13      536.05      525.50     57.08 o 
   3  -4  13      124.76      108.49     47.85 o 
   4  -4  13        0.76       26.12     38.09 o 
   5  -4  13      173.24      274.86     66.96 o 
   6  -4  13      157.84      198.41     64.76 o 
   7  -4  13       12.24       11.55     54.04 o 
   8  -4  13        0.50       37.81     67.37 o 
  -8  -3  13       20.86        0.00     51.42 o 
  -7  -3  13       46.23       93.36     57.34 o 
  -6  -3  13       86.53       90.75     50.87 o 
  -5  -3  13        1.09        9.07     40.29 o 
  -4  -3  13      251.98      242.55     64.07 o 
  -3  -3  13     1146.51     1162.41     86.66 o 
  -2  -3  13     1318.31     1224.28    170.09 o 
  -1  -3  13       93.88      113.86     36.02 o 
   0  -3  13        4.07       18.58     28.47 o 
   1  -3  13      280.09      304.22     46.08 o 
   2  -3  13      373.72      418.66     51.48 o 
   3  -3  13      503.79      436.97     78.37 o 
   4  -3  13        6.91       32.17     42.21 o 
   5  -3  13      119.36      142.59     56.65 o 
   6  -3  13      332.34      423.36     90.34 o 
   7  -3  13        8.29       54.72     60.91 o 
  -8  -2  13        0.14        0.00     54.31 o 
  -7  -2  13       35.31        0.00     41.39 o 
  -6  -2  13       81.66       44.14     47.44 o 
  -5  -2  13      155.74      197.15     46.92 o 
  -4  -2  13       30.11       57.13     32.37 o 
  -3  -2  13       72.88       44.14     34.87 o 
  -2  -2  13      470.27      450.20     55.63 o 
  -1  -2  13       84.45      115.13     35.19 o 
   0  -2  13       47.55       35.32     30.83 o 
   1  -2  13      163.62      169.60     37.09 o 
   2  -2  13      241.47      290.53     66.69 o 
   3  -2  13      389.06      430.51     78.79 o 
   4  -2  13       20.48        0.00     36.44 o 
   5  -2  13       50.43       46.89     42.62 o 
   6  -2  13      190.03      210.24     75.90 o 
   7  -2  13       58.71       84.01     69.02 o 
  -8  -1  13       19.90       69.71     64.49 o 
  -7  -1  13        7.64        4.95     54.04 o 
  -6  -1  13      274.46      307.31     67.65 o 
  -5  -1  13      647.74      669.85     69.34 o 
  -4  -1  13      138.26      123.94     40.42 o 
  -3  -1  13        9.44        0.00     26.92 o 
  -2  -1  13       38.01       77.41     33.60 o 
  -1  -1  13       25.82       58.86     30.80 o 
   0  -1  13        3.95        6.85     26.38 o 
   1  -1  13       90.14      104.44     32.11 o 
   2  -1  13      206.11      154.96     56.92 o 
   3  -1  13      217.78      230.17     61.74 o 
   4  -1  13      161.03      143.55     54.31 o 
   5  -1  13        0.65       27.22     51.70 o 
   6  -1  13       97.75      114.67     70.81 o 
   7  -1  13      129.26      212.44     86.49 o 
  -8   0  13       57.33       66.96     69.44 o 
  -7   0  13        1.45       15.40     44.69 o 
  -6   0  13       27.92       81.26     50.32 o 
  -5   0  13      220.52      275.43     50.85 o 
  -4   0  13      363.27      359.92     55.19 o 
  -3   0  13       30.95       44.70     34.51 o 
  -2   0  13        8.82       38.43     31.02 o 
  -1   0  13      218.94      208.38     42.80 o 
   0   0  13      207.78      239.63     71.91 o 
   1   0  13       78.47      117.56     50.05 o 
   2   0  13        4.82       36.02     43.72 o 
   3   0  13       20.82      134.75     55.14 o 
   4   0  13       64.54      136.54     59.95 o 
   5   0  13       27.30       10.59     47.30 o 
   6   0  13       27.50        0.00     50.60 o 
  -7   1  13       28.14       37.40     39.32 o 
  -6   1  13       16.84       32.17     47.02 o 
  -5   1  13      185.40      229.33     49.94 o 
  -4   1  13      301.63      391.28     66.89 o 
  -3   1  13        3.01       42.67     32.63 o 
  -2   1  13       47.69       68.16     35.63 o 
  -1   1  13      344.48      349.85     51.63 o 
   0   1  13      164.30      207.31     42.07 o 
   1   1  13       38.88       42.76     44.96 o 
   2   1  13       18.72       59.54     49.36 o 
   3   1  13       11.84       57.47     50.19 o 
   4   1  13        0.79        6.60     58.71 o 
   5   1  13        0.14        0.00     61.05 o 
  -7   2  13        1.20       38.22     42.62 o 
  -6   2  13       53.90      140.39     54.59 o 
  -5   2  13      254.63      282.71     55.64 o 
  -4   2  13      346.57      434.32     60.38 o 
  -3   2  13       41.87       84.07     41.80 o 
  -2   2  13       65.44       81.96     37.64 o 
  -1   2  13      161.24      191.56     43.88 o 
   0   2  13      175.77      181.36     69.85 o 
   1   2  13       70.27       62.42     56.79 o 
   2   2  13       21.49       57.75     52.94 o 
   3   2  13      345.32      262.07     87.45 o 
   4   2  13      137.01      203.91     68.06 o 
  -6   3  13        2.88       33.69     49.64 o 
  -5   3  13       91.29      109.87     46.70 o 
  -4   3  13      107.73      136.96     44.51 o 
  -3   3  13       31.34       60.21     40.31 o 
  -2   3  13       59.19       10.15     35.92 o 
  -1   3  13       82.22      126.22     63.39 o 
   0   3  13      112.30      137.91     71.09 o 
   1   3  13       56.45       27.09     55.96 o 
   2   3  13        1.21        0.41     54.86 o 
   3   3  13      219.26      124.57     53.07 o 
  -4   4  13       71.11       74.37     50.32 o 
  -3   4  13      124.47      124.22     48.56 o 
  -2   4  13        2.88        0.00     32.34 o 
  -1   4  13       53.98       30.52     75.21 o 
   0   4  13      126.44       81.40     63.80 o 
   1   4  13       78.93      132.00     57.34 o 
  -1 -11  14       37.49       59.12     47.57 o 
   0 -11  14        0.05       18.97     42.21 o 
   1 -11  14      105.60      130.62     54.31 o 
   2 -11  14      221.44      247.50     66.41 o 
   3 -11  14      200.08      174.49     63.25 o 
   4 -11  14       13.69       15.95     46.89 o 
  -3 -10  14       22.99       25.44     58.44 o 
  -2 -10  14      123.08      176.82     62.70 o 
  -1 -10  14      153.00      186.72     62.70 o 
   0 -10  14       27.20       42.90     46.47 o 
   1 -10  14       32.24       66.82     48.26 o 
   2 -10  14      270.71      274.31     71.36 o 
   3 -10  14      227.19      199.79     62.97 o 
   4 -10  14       76.50      111.92     59.26 o 
   5 -10  14        9.59       72.32     54.31 o 
  -4  -9  14       65.13       78.65     67.10 o 
  -3  -9  14        0.72        7.15     48.95 o 
  -2  -9  14       60.07       88.82     48.81 o 
  -1  -9  14      251.28      186.86     63.66 o 
   0  -9  14       62.14      113.71     55.27 o 
   1  -9  14       23.42       94.19     53.21 o 
   2  -9  14      306.97      332.20     77.00 o 
   4  -9  14       21.49       63.52     50.46 o 
  -5  -8  14       16.87        6.19     60.50 o 
  -4  -8  14       58.95       95.97     64.90 o 
  -3  -8  14        0.01        2.61     44.55 o 
  -2  -8  14       33.01      101.06     52.52 o 
  -1  -8  14      176.21      187.27     60.22 o 
   0  -8  14       44.52       70.26     44.69 o 
   1  -8  14        1.98       26.95     46.20 o 
   2  -8  14      115.21      179.16     60.09 o 
   3  -8  14      147.01      153.86     58.44 o 
   4  -8  14       51.98       70.95     55.96 o 
  -6  -7  14       39.27        0.00     56.51 o 
  -5  -7  14      128.53      173.52     71.36 o 
  -4  -7  14       95.81      157.71     65.72 o 
  -3  -7  14        0.15       21.86     45.92 o 
  -2  -7  14      173.58      194.42     62.70 o 
  -1  -7  14      208.89      214.77     62.84 o 
   0  -7  14      707.10      841.49    107.25 o 
   1  -7  14      107.11      151.80     57.75 o 
   2  -7  14       41.09       51.70     48.12 o 
   3  -7  14      409.06      363.96     77.00 o 
   5  -7  14       79.25       62.01     60.09 o 
   6  -7  14        2.42       37.95     52.25 o 
   7  -7  14        0.77       14.30     58.44 o 
  -6  -6  14       25.81       13.06     59.26 o 
  -5  -6  14      226.96      206.11     68.89 o 
  -4  -6  14      563.93      689.69     99.00 o 
  -3  -6  14      549.23      538.72     89.37 o 
  -2  -6  14        0.31       13.89     42.49 o 
  -1  -6  14      258.72      307.31     70.54 o 
   0  -6  14      731.80      693.54     98.17 o 
   1  -6  14      203.11      325.18     73.70 o 
   2  -6  14       27.63       16.36     41.94 o 
   3  -6  14      203.51      207.27     46.90 o 
   4  -6  14      223.59      255.61     67.51 o 
   5  -6  14      147.59      169.95     58.85 o 
   6  -6  14        0.23        8.52     52.39 o 
   7  -6  14       92.10       91.99     68.20 o 
  -7  -5  14       19.43       92.81     72.05 o 
  -6  -5  14        1.13       19.39     55.27 o 
  -5  -5  14       25.37       55.55     45.65 o 
  -4  -5  14       85.50      163.76     57.20 o 
  -3  -5  14      176.59      151.25     57.47 o 
  -2  -5  14       31.90       68.75     45.65 o 
  -1  -5  14       98.07      106.97     52.66 o 
   0  -5  14      372.35      406.58     76.45 o 
   1  -5  14      525.96      527.61     62.95 o 
   2  -5  14       61.59       69.68     32.85 o 
   3  -5  14       51.97      114.81     48.81 o 
   4  -5  14      315.71      417.45     83.19 o 
   5  -5  14       67.88       95.56     53.90 o 
   7  -5  14      105.21       28.46     69.85 o 
  -7  -4  14      108.65       85.25     66.96 o 
  -6  -4  14      121.00       87.45     62.15 o 
  -5  -4  14       55.34       93.36     48.54 o 
  -4  -4  14       29.72       48.40     46.61 o 
  -3  -4  14       54.68      143.27     57.34 o 
  -2  -4  14       78.59      105.46     51.56 o 
  -1  -4  14      167.89      144.04     43.07 o 
   0  -4  14      331.53      378.22     53.26 o 
   1  -4  14      464.76      527.97     60.07 o 
   2  -4  14       63.18      104.56     34.73 o 
   3  -4  14        1.56        9.49     38.36 o 
   4  -4  14      124.51      203.91     59.95 o 
   5  -4  14       90.97      137.22     63.11 o 
   6  -4  14       81.33       59.40     63.80 o 
  -7  -3  14      152.72       93.77     70.26 o 
  -6  -3  14       84.19       71.50     57.20 o 
  -5  -3  14       25.63       32.59     38.64 o 
  -4  -3  14        5.44       72.19     47.02 o 
  -3  -3  14       17.26       23.59     32.75 o 
  -2  -3  14      264.07      231.00     44.48 o 
  -1  -3  14       21.59       61.16     33.86 o 
   0  -3  14       17.69       41.70     31.34 o 
   1  -3  14       26.95       52.85     29.55 o 
   2  -3  14        4.13       18.15     37.40 o 
   3  -3  14       12.77       31.35     39.19 o 
   4  -3  14      103.18      151.11     60.36 o 
   5  -3  14      175.66      244.20     75.62 o 
  -7  -2  14       77.44       58.44     59.81 o 
  -6  -2  14       59.11      129.66     51.70 o 
  -5  -2  14        0.80        0.00     39.19 o 
  -4  -2  14       56.52      104.76     39.20 o 
  -3  -2  14      230.44      281.04     51.08 o 
  -2  -2  14      365.67      440.58     58.24 o 
  -1  -2  14      140.99      149.83     38.47 o 
   0  -2  14       70.89       67.42     33.24 o 
   1  -2  14      192.22      244.41     43.39 o 
   2  -2  14      103.02      106.15     53.07 o 
   4  -2  14       32.25       39.87     53.62 o 
   5  -2  14      181.82      111.10     67.65 o 
   6  -2  14        9.34       15.95     65.72 o 
  -7  -1  14       96.72      123.06     54.86 o 
  -6  -1  14      119.03      101.47     51.01 o 
  -5  -1  14        2.49       20.98     33.76 o 
  -4  -1  14       40.27       57.95     36.67 o 
  -3  -1  14      511.41      440.97     91.57 o 
  -2  -1  14      423.15      485.46     60.18 o 
  -1  -1  14       60.71       98.55     35.55 o 
   0  -1  14      121.60      109.31     37.09 o 
   1  -1  14      251.87      246.26     69.02 o 
   2  -1  14      333.76      418.55     84.97 o 
   3  -1  14      196.19      148.09     63.52 o 
   4  -1  14       20.78       15.40     58.02 o 
   5  -1  14      125.50      157.44     71.36 o 
  -6   0  14       93.46      148.09     58.16 o 
  -5   0  14       44.48       80.21     47.78 o 
  -4   0  14        0.05       18.99     33.87 o 
  -3   0  14      251.57      339.77     55.00 o 
  -2   0  14      204.44      258.99     49.57 o 
  -1   0  14       20.22       43.77     33.67 o 
   0   0  14       19.39       54.18     33.02 o 
   1   0  14      122.51      104.50     58.57 o 
   2   0  14       85.99      146.71     67.37 o 
   3   0  14      105.65       53.21     56.37 o 
   4   0  14        0.06       48.67     66.55 o 
  -6   1  14       48.30      143.00     56.51 o 
  -5   1  14      167.23      207.44     52.23 o 
  -4   1  14       32.52       54.54     39.37 o 
  -3   1  14        3.37       16.36     43.72 o 
  -2   1  14      104.46      134.25     42.83 o 
  -1   1  14      111.61      129.63     41.18 o 
   0   1  14       27.11       14.57     56.92 o 
   1   1  14       38.12       61.32     62.84 o 
   2   1  14       12.66       18.70     54.04 o 
   3   1  14        2.97        9.76     56.92 o 
  -5   2  14      102.82      171.23     52.70 o 
  -4   2  14        8.88        4.98     36.54 o 
  -3   2  14       10.19       35.66     40.04 o 
  -2   2  14       54.30       68.51     40.47 o 
  -1   2  14       20.32       25.30     65.04 o 
   1   2  14        7.12       61.46     71.91 o 
  -2   3  14       77.92       86.91     44.50 o 
  -1   3  14      129.81      177.10     93.22 o 
  -1 -10  15       16.13       59.12     44.41 o 
   0 -10  15       12.71       58.30     46.75 o 
   2 -10  15      215.79      173.39     62.56 o 
   3 -10  15       97.52      130.62     57.61 o 
  -3  -9  15        1.48       66.00     40.70 o 
  -2  -9  15       50.62      154.14     58.02 o 
   0  -9  15        2.03       29.01     46.61 o 
   2  -9  15      176.74      263.86     71.22 o 
   3  -9  15      102.10      175.86     64.35 o 
   4  -9  15        7.37        4.26     47.44 o 
  -4  -8  15        0.69        0.00     63.25 o 
  -3  -8  15       16.56        1.65     43.45 o 
  -2  -8  15      158.94      184.52     61.74 o 
  -1  -8  15       78.15       84.56     52.25 o 
   0  -8  15       20.43       65.45     52.11 o 
   1  -8  15       31.14       54.04     48.54 o 
   2  -8  15       73.54      111.65     55.55 o 
  -4  -7  15       13.83       78.24     48.95 o 
  -3  -7  15       28.99       30.52     45.10 o 
  -2  -7  15      286.39      217.66     67.79 o 
  -1  -7  15      436.32      527.03     90.89 o 
   0  -7  15      276.42      237.19     67.51 o 
   1  -7  15        0.29       68.47     50.19 o 
   2  -7  15      149.21      132.96     58.30 o 
  -5  -6  15       44.39       53.76     67.65 o 
  -4  -6  15       35.02        9.62     40.42 o 
  -3  -6  15        4.85       22.00     45.24 o 
  -2  -6  15       61.56       70.95     43.86 o 
  -1  -6  15      246.19      320.10     72.87 o 
   0  -6  15       29.73       42.62     41.80 o 
   1  -6  15        5.47       46.75     47.99 o 
   2  -6  15      219.27      263.72     67.65 o 
   4  -6  15       79.73      105.19     62.56 o 
   5  -6  15        5.08       39.32     58.85 o 
  -5  -5  15       55.94      108.49     50.87 o 
  -4  -5  15      118.31      141.49     56.79 o 
  -3  -5  15        0.02       37.26     40.70 o 
  -2  -5  15       37.23       80.57     48.67 o 
  -1  -5  15      152.37      195.66     64.90 o 
   0  -5  15      200.68      277.75     65.04 o 
   1  -5  15       36.48        0.00     42.76 o 
   2  -5  15       99.60      114.14     39.51 o 
   3  -5  15      305.32      350.76     77.27 o 
   4  -5  15      122.86      112.61     61.87 o 
   5  -5  15        0.02        0.00     58.57 o 
  -5  -4  15       17.04       33.41     34.65 o 
  -4  -4  15      143.24      194.70     65.17 o 
  -3  -4  15       85.03      101.47     53.76 o 
  -2  -4  15       32.85       81.26     49.50 o 
  -1  -4  15      281.41      285.45     69.16 o 
   0  -4  15      360.38      387.31     57.35 o 
   1  -4  15       80.43      104.39     36.11 o 
   2  -4  15        0.99       50.32     46.34 o 
   3  -4  15      132.41      127.19     57.61 o 
   4  -4  15       84.62       64.49     58.99 o 
   5  -4  15       87.78       97.62     70.26 o 
  -5  -3  15       17.09       73.29     47.30 o 
  -4  -3  15       42.48      115.64     55.82 o 
  -3  -3  15       68.64      112.47     52.11 o 
  -2  -3  15       21.02       58.00     36.62 o 
  -1  -3  15       87.59      122.83     39.30 o 
   0  -3  15      105.23      141.65     39.13 o 
   1  -3  15       17.88       78.78     33.61 o 
   2  -3  15        4.17       11.27     47.02 o 
   3  -3  15      151.90      136.67     61.87 o 
   4  -3  15       89.68      115.36     68.06 o 
  -5  -2  15       50.84      103.95     47.71 o 
  -4  -2  15       76.84      112.33     44.53 o 
  -3  -2  15       81.82      125.04     39.78 o 
  -2  -2  15       24.50       30.10     42.01 o 
  -1  -2  15        0.28       27.81     31.41 o 
   0  -2  15       26.66       12.33     36.85 o 
   1  -2  15       77.32      148.22     69.99 o 
   2  -2  15        0.07       13.61     53.90 o 
   3  -2  15       69.18       76.04     64.76 o 
   4  -2  15      104.92      114.95     75.62 o 
  -5  -1  15       34.38       54.52     40.42 o 
  -4  -1  15       75.53       72.37     39.33 o 
  -3  -1  15       56.53      123.28     41.42 o 
  -2  -1  15       41.14       98.20     40.70 o 
  -1  -1  15       29.46       63.22     39.01 o 
   0  -1  15       90.03      126.11     38.37 o 
   1  -1  15      122.13      185.62     72.87 o 
   2  -1  15        8.95       28.46     62.01 o 
  -4   0  15       35.77       59.60     38.61 o 
  -3   0  15       29.52       83.18     43.50 o 
  -2   0  15       66.40      105.09     42.39 o 
  -1   0  15        1.48       59.61     37.72 o 
   0   0  15       54.55       70.40     68.89 o 
   1   0  15      118.73      113.30     74.52 o 
   2   0  15       31.43       32.45     68.75 o 
  -2   1  15       95.05      149.32     56.37 o 
  -1   1  15       54.46       33.27     72.32 o 
   0   1  15        4.12        0.00     65.45 o 
   0  -8  16       49.51       90.61     53.90 o 
   2  -8  16       57.99      133.51     58.99 o 
  -2  -7  16      118.05      132.41     58.44 o 
  -1  -7  16      119.24      142.72     57.34 o 
   0  -7  16        2.65       80.30     50.60 o 
   1  -7  16       64.93       81.12     51.15 o 
   2  -7  16       53.86      137.22     55.82 o 
  -3  -6  16      169.40      148.91     59.95 o 
  -2  -6  16      200.20      235.67     65.86 o 
  -1  -6  16       20.14       69.44     52.39 o 
   0  -6  16       55.12       51.42     47.16 o 
   1  -6  16      249.75      274.17     73.56 o 
   2  -6  16      179.22      236.36     62.29 o 
  -3  -5  16       16.50       40.42     41.66 o 
  -2  -5  16       53.54       42.76     50.05 o 
  -1  -5  16        3.46       33.27     47.02 o 
   0  -5  16        0.29        8.11     48.67 o 
   1  -5  16       78.30       63.80     51.56 o 
   3  -5  16       97.53       37.12     59.12 o 
  -3  -4  16       10.14       95.84     53.07 o 
  -2  -4  16       34.81      114.40     54.17 o 
  -1  -4  16       94.99      135.44     54.17 o 
   0  -4  16       45.02       73.42     50.60 o 
   1  -4  16        0.69       24.55     31.20 o 
   2  -4  16       64.99       25.71     58.85 o 
  -3  -3  16        6.08       43.72     41.11 o 
  -2  -3  16       20.20       70.40     50.19 o 
  -1  -3  16      124.67      165.92     46.22 o 
   0  -3  16       91.44      153.52     46.82 o 
   1  -3  16       33.48       26.81     62.84 o 
   2  -3  16       37.62       46.06     63.11 o 
  -2  -2  16        1.03        7.18     43.52 o 
  -1  -2  16       58.24       66.87     38.97 o 
   0  -2  16       34.04       51.15     66.41 o 
   1  -2  16        8.76        0.00     63.11 o 
                                                 
